# Supplementary material for: Noise filtering and nonparametric analysis of microarray data underscores discriminating markers of oral, prostate, lung, ovarian and breast cancer
Source: BMC Bioinformatics. 2004 Nov 29;5:185. doi: 10.1186/1471-2105-5-185 (PMC538261; doi:10.1186/1471-2105-5-185)
Supplement: Additional File 3 — Gene markers for prostate, breast, ovarian, oral, and lung cancer. This file presents the Top Er scores for each cancer studied when compared to its normal tissue. There is a result table with gene information for each cancer on separate tabs. [file 1471-2105-5-185-S3.xls]

## Sheet: Breast
	Probesets found differentially regulated in Breast cancer compared with its normal tissue
	Er>0.9 with noise model
Probe Set ID	Title	Symbol	Fold Change		ER Score		Control Mean		Control SD		Cancer Mean		Cancer SD
41400_at	thymidine kinase 1, soluble	TK1	6.55263		1		147.459		69.7609		747.324		317.173
41178_at	ribosomal protein L11	RPL11	-2.99539		1		16010.8		2665.95		5667.3		1555.58
34643_at	ribosomal protein S4, X-linked	RPS4X	-2.31633		1		26118.5		2724.38		12140.2		3381.3
32847_at	myosin, light polypeptide kinase	MYLK	-9.98676		1		1454.77		295.774		264.449		133.497
38430_at	fatty acid binding protein 4, adipocyte	FABP4	-241.408		1		4606.31		3779.79		119.016		140.291
32666_at	chemokine (C-X-C motif) ligand 12 (stromal cell-derived factor 1)	CXCL12	-8.77074		1		1323.79		586.699		223.527		132.432
31719_at	fibronectin 1	FN1	14.1025		1		501.715		41.4541		7041.17		3484.74
34203_at	calponin 1, basic, smooth muscle	CNN1	-13.1993		1		545.274		81.9455		82.112		74.8448
506_s_at	signal transducer and activator of transcription 5A	STAT5A	-6.87689		1		617.523		72.6379		154.102		93.2275
40304_at	bullous pemphigoid antigen 1, 230/240kDa	BPAG1	-17.7798		1		736.624		134.84		103.896		92.4765
31720_s_at	fibronectin 1	FN1	76.1865		1		103.625		107.045		4104.33		3057.2
311_s_at	---	---	26.3622		1		189.51		93.5061		3900.28		2915.69
36119_at	caveolin 1, caveolae protein, 22kDa	CAV1	-7.19252		0.988095		2421.87		1007.06		397.692		193.787
2016_s_at	ribosomal protein L10	RPL10	-2.61092		0.988095		23608.4		3141.15		9855.45		2945.13
33862_at	phosphatidic acid phosphatase type 2B	PPAP2B	-4.30034		0.988095		3077.23		646.584		906.485		444.495
31791_at	tumor protein p73-like	TP73L	-4.10267		0.988095		763.032		85.2942		208.969		84.0891
37187_at	chemokine (C-X-C motif) ligand 2	CXCL2	-12.3034		0.988095		532.858		130.68		63.4648		42.0664
41618_at	collagen, type XVII, alpha 1	COL17A1	-6.86961		0.988095		622.134		88.622		128.947		82.5074
33182_at	cDNA clone EUROIMAGE 1630957	---	-42.1093		0.988095		667.872		182.566		64.2332		94.7948
1501_at	insulin-like growth factor 1	IGF1	-11.9093		0.988095		1098.57		399.678		133.789		95.7407
38700_at	cysteine and glycine-rich protein 1	CSRP1	-3.02432		0.97619		2509.59		311.784		950.137		376.619
32648_at	delta-like 1 homolog (Drosophila)	DLK1	-9.79634		0.97619		703.423		238.667		106.483		92.3239
38627_at	hepatic leukemia factor	HLF	-7.3266		0.97619		285.146		28.1181		57.4384		36.1487
33674_at	ribosomal protein L29	RPL29	-2.56478		0.97619		14176.5		2652.67		6183.94		2293.01
31722_at	ribosomal protein L3	RPL3	-3.32685		0.97619		18381.5		2349.84		6242.36		2821.26
33657_at	ribosomal protein L34	RPL34	-3.3752		0.97619		16065.1		2950.24		5313.38		2250.07
33656_at	ribosomal protein L37	RPL37	-2.56922		0.97619		22055.6		6829.63		9222.83		2557.25
32466_at	ribosomal protein L41	RPL41	-2.73846		0.97619		42187		7437.22		16519.1		5452.2
40887_g_at	eukaryotic translation elongation factor 1 alpha 1	EEF1A1	-2.28836		0.97619		39880.9		5367.33		18166.5		4897.11
1814_at	transforming growth factor, beta receptor II	TGFBR2	-7.60092		0.97619		589.473		111.336		164.643		87.6408
36061_at	semaphorin 5A	SEMA5A	-3.66436		0.97619		593.391		168.896		177.539		58.4356
31508_at	thioredoxin interacting protein	TXNIP	-4.66722		0.97619		5021.47		1530.79		1323.84		808.833
39864_at	cold inducible RNA binding protein	CIRBP	-3.80771		0.97619		3357.78		328.706		1161.03		598.764
38737_at	insulin-like growth factor 1 (somatomedin C)	IGF1	-11.7571		0.97619		747.073		329.056		93.396		65.7546
39740_g_at	nascent-polypeptide-associated complex alpha polypeptide	NACA	-2.13475		0.97619		8791.26		1560.46		4297.93		881.877
35204_at	semaphorin 5A	SEMA5A	-8.52013		0.97619		608.186		154.833		94.2992		75.449
1288_s_at	eukaryotic translation elongation factor 1 alpha 1	EEF1A1	-2.41555		0.97619		44412.9		5995.05		19474.4		5393.32
31583_at	---	---	-2.40152		0.97619		14766.1		2260.91		6536.83		1814.88
41123_s_at	ectonucleotide pyrophosphatase	ENPP2	-6.55723		0.964286		820.682		342.152		151.367		93.8789
34608_at	guanine nucleotide binding protein (G protein)	GNB2L1	-3.05916		0.964286		31276.5		6410.23		11794.7		5617.91
39092_at	histone H2A.F/Z variant	H2AV	3.42386		0.964286		470.565		168.691		1503.39		548.38
40775_at	integral membrane protein 2A	ITM2A	-7.56508		0.964286		540.84		261.708		90.6901		47.9556
36065_at	LIM domain binding 2	LDB2	-8.64802		0.964286		269.505		42.8414		44.7732		32.1947
32239_at	matrilin 2	MATN2	-44.5724		0.964286		301.246		138.108		29.7023		36.4904
41812_s_at	nucleoporin 210	NUP210	4.29803		0.964286		162.907		67.8788		547.053		192.885
35278_at	ribosomal protein S29	RPS29	-2.39893		0.964286		29503.4		4917.38		13191.2		3943.29
32521_at	secreted frizzled-related protein 1	SFRP1	-106.186		0.964286		9857.54		2782.88		1342.01		2061.48
1651_at	ubiquitin-conjugating enzyme E2C	UBE2C	19.6429		0.964286		73.2007		45.2858		969.456		419.91
38803_at	neurocalcin delta	NCALD	-8.67766		0.964286		581.227		205.457		109.576		86.1888
31962_at	ribosomal protein L37a	RPL37A	-2.71542		0.964286		49885.2		11262.9		19701.3		6604.12
33660_at	ribosomal protein L5	RPL5	-2.95941		0.964286		12640.1		1514.13		4839.1		1874.99
34593_g_at	ribosomal protein S17	RPS17	-2.41118		0.964286		22429.6		3018.19		9975.86		2956.72
31956_f_at	ribosomal protein, large, P1	RPLP1	-2.33007		0.964286		26579.2		3085.38		12350.9		3846.6
41193_at	dual specificity phosphatase 6	DUSP6	-5.93682		0.964286		1470.82		660.46		322.861		198.301
36042_at	neurotrophic tyrosine kinase, receptor, type 2	NTRK2	-19.9564		0.964286		482.021		94.0821		63.0342		75.2217
234_s_at	pleiotrophin	PTN	-3.93877		0.964286		811.117		232.229		274.949		139.353
41124_r_at	ectonucleotide pyrophosphatase	ENPP2	-20.5486		0.964286		431.381		154.5		62.9837		53.267
910_at	thymidine kinase 1, soluble	TK1	9.63651		0.964286		61.3774		34.7962		479.171		294.998
38126_at	biglycan	BGN	3.35163		0.952381		1783.43		438.306		5706.12		2617.69
38995_at	claudin 5	CLDN5	-9.27359		0.952381		1044.55		984.478		153.814		146.086
32542_at	four and a half LIM domains 1	FHL1	-10.0398		0.952381		1350.67		1041.7		190.812		130.577
36627_at	SPARC-like 1 (mast9, hevin)	SPARCL1	-6.36869		0.952381		2575.45		391.858		872.458		575.337
31584_at	tumor protein, translationally-controlled 1	TPT1	-2.48149		0.952381		12240.4		1391.39		5597.59		2028.2
35055_at	basic transcription factor 3	BTF3	-2.95393		0.952381		9237.25		837.213		3769.29		2582.81
40398_s_at	mesenchyme homeo box 2 (growth arrest-specific homeo box)	MEOX2	-15.8958		0.952381		199.13		26.0054		30.974		33.4483
36786_at	ribosomal protein L10a	RPL10A	-3.93011		0.952381		7138.69		1580.55		2533.13		1427.87
31527_at	ribosomal protein S2	RPS2	-3.11573		0.952381		25249.9		6050.98		9704.69		5165.97
31511_at	ribosomal protein S9	RPS9	-2.69881		0.952381		13090.7		2715.16		5209.92		2008.31
36156_at	aquaporin 1 (channel-forming integral protein, 28kDa)	AQP1	-6.32557		0.952381		1567.11		292.923		455.809		377.008
823_at	chemokine (C-X3-C motif) ligand 1	CX3CL1	-7.46918		0.952381		2483.06		710.898		542.478		524.938
34403_at	milk fat globule-EGF factor 8 protein	MFGE8	-4.18395		0.952381		2584.65		932.457		760.373		457.908
35373_at	phosphoinositide-3-kinase, regulatory subunit, polypeptide 1	PIK3R1	-5.01428		0.952381		487.146		56.7821		125.833		72.3162
39350_at	glypican 3	GPC3	-6.14896		0.952381		809.92		334.48		178.118		104.418
39545_at	cyclin-dependent kinase inhibitor 1C (p57, Kip2)	CDKN1C	-3.02246		0.952381		1225.67		342.938		489.392		314.026
34609_g_at	guanine nucleotide binding protein (G protein)	GNB2L1	-3.50884		0.952381		14732.5		2893.56		5083.15		3259.3
1269_at	phosphoinositide-3-kinase, regulatory subunit, polypeptide 1	PIK3R1	-4.35949		0.952381		788.568		136.152		241.006		149.249
1815_g_at	transforming growth factor, beta receptor II (70/80kDa)	TGFBR2	-3.4536		0.952381		846.512		243.339		300.718		143.073
34778_at	leucine rich repeat containing 15	LRRC15	5.46759		0.940476		165.927		51.4339		850.348		485.614
41690_at	modulator recognition factor 2	MRF2	-2.83723		0.940476		1231.49		227.684		508.512		191.62
38211_at	zinc finger protein 288	ZNF288	-4.07134		0.940476		1234.77		290.177		388.545		192.146
31687_f_at	hemoglobin, beta	HBB	-5.32652		0.940476		1378.91		362.998		385.172		297.743
1817_at	prefoldin 5	PFDN5	-1.93554		0.940476		2421.31		374.343		1294.82		234.374
35638_at	core-binding factor, runt domain, alpha subunit 2	CBFA2T1	-2.92809		0.940476		657.92		63.9586		251.985		95.8283
32583_at	v-jun sarcoma virus 17 oncogene homolog (avian)	JUN	-8.09337		0.940476		1921.2		920.878		342.747		239.469
32276_at	ribosomal protein L32	RPL32	-2.52906		0.940476		22906.7		3735.84		10212.7		5628.12
347_s_at	ribosomal protein S23	RPS23	-2.7338		0.940476		21947.8		2948.53		9076.14		3567.36
31952_at	ribosomal protein L6	RPL6	-2.32742		0.940476		11196.6		2165.84		5160.23		1728.01
32109_at	FXYD domain containing ion transport regulator 1	FXYD1	-2.89996		0.940476		705.004		118.827		278.125		104.095
33790_at	chemokine (C-C motif) ligand 15	CCL15	-4.72758		0.940476		957.972		195.794		271.208		172.951
32748_at	ribosomal protein S27 (metallopanstimulin 1)	RPS27	-2.52915		0.940476		23687.3		3933.66		10753.7		4031
1537_at	epidermal growth factor receptor	EGFR	-8.79897		0.940476		363.35		90.4455		65.7484		61.1044
36010_at	mesenchyme homeo box 1	MEOX1	-20.7543		0.940476		224.116		38.0909		30.9075		33.2957
35832_at	sulfatase 1	SULF1	29.4465		0.940476		22.3265		7.45886		607.689		427.078
1958_at	c-fos induced growth factor (vascular endothelial growth factor D)	FIGF	-11.4856		0.940476		242.601		108.535		38.1438		25.5435
39109_at	TPX2, microtubule-associated protein homolog (Xenopus laevis)	TPX2	7.9134		0.940476		88.1133		47.3272		593.09		490.96
41213_at	peroxiredoxin 1	PRDX1	2.67418		0.940476		1600.75		304.451		4204.21		1456.65
37582_at	keratin 15	KRT15	-150.811		0.940476		9550.55		7375.77		994.316		1639.8
32582_at	myosin, heavy polypeptide 11, smooth muscle	MYH11	-6.56607		0.940476		338.462		77.362		87.0147		48.8829
31545_at	---	---	-2.45227		0.940476		27732.3		3702.45		12512.5		5218.4
32412_at	---	---	-2.83213		0.940476		20706.5		3467.4		8435.24		4324.99
36572_r_at	ADP-ribosylation factor-like 6 interacting protein	ARL6IP	2.00398		0.928571		904.617		122.351		1786.3		439.465
39544_at	desmuslin	DMN	-7.81738		0.928571		759.545		74.0853		188.481		191.498
1676_s_at	eukaryotic translation elongation factor 1 gamma	EEF1G	-2.48741		0.928571		14183.1		1917.74		6410.03		3131.76
32971_at	Friedreich ataxia region gene X123	X123	-2.8715		0.928571		1017.44		359.875		389.226		136.39
40239_g_at	hypothetical protein MGC35048	MGC35048	-3.07388		0.928571		1037.18		166.351		399.803		187.864
32440_at	ribosomal protein L17	RPL17	-3.18714		0.928571		14466		2687.18		5557.78		3023.48
41152_f_at	Similar to ribosomal protein L36a and L44	---	-2.16614		0.928571		10630		1445.5		5187.77		1842.76
32612_at	gelsolin (amyloidosis, Finnish type)	GSN	-4.0541		0.928571		1727.88		674.368		489.049		221.693
41485_at	lactate dehydrogenase A	LDHA	3.05889		0.928571		1411.68		304.299		4218.28		1791.21
40145_at	topoisomerase (DNA) II alpha 170kDa	TOP2A	8.45278		0.928571		67.1308		22.1679		525.683		321.204
35119_at	ribosomal protein L13a	RPL13A	-2.52742		0.928571		22165.9		4220.79		9664.71		4351.65
31907_at	ribosomal protein L14	RPL14	-2.26189		0.928571		7120.98		1560.55		3407.96		1184.99
32438_at	ribosomal protein S20	RPS20	-2.17796		0.928571		32607.6		6057.05		15956.4		4831.07
1653_at	ribosomal protein S3A	RPS3A	-2.92515		0.928571		22027.4		3164.83		9261.2		5353.95
39739_at	nascent-polypeptide-associated complex alpha polypeptide	NACA	-1.92327		0.928571		9900.74		1968.93		5367.26		1106.18
1005_at	dual specificity phosphatase 1	DUSP1	-5.33202		0.928571		1920.5		672.743		526.469		376.903
893_at	ubiquitin carrier protein	E2-EPF	9.47044		0.928571		115.195		56.0384		970.239		529.507
39337_at	H2A histone family, member Z	H2AFZ	4.14427		0.928571		490.824		170.599		1875.35		896.702
40488_at	dystrophin (muscular dystrophy, Duchenne and Becker types)	DMD	-4.06118		0.928571		493.689		93.2754		151.199		77.3685
31855_at	sushi-repeat-containing protein, X-linked	SRPX	-2.56543		0.928571		684.123		132.827		284.841		77.7859
36569_at	tetranectin (plasminogen binding protein)	TNA	-4.66917		0.928571		1290.24		783.295		306.102		107.628
37908_at	guanine nucleotide binding protein (G protein), gamma 11	GNG11	-3.70321		0.928571		443.189		78.751		149.739		58.8176
33295_at	Duffy blood group	FY	-3.55949		0.928571		968.708		190.05		383.604		444.286
40936_at	cysteine-rich motor neuron 1	CRIM1	-2.78261		0.928571		1998		313.886		835.569		366.86
32052_at	hemoglobin, beta	HBB	-7.55036		0.928571		1883.33		813.693		448.726		483.595
40619_at	ubiquitin carrier protein	E2-EPF	15.2433		0.928571		60.2864		59.7788		528.193		258.72
40886_at	eukaryotic translation elongation factor 1 alpha 1	EEF1A1	-1.99532		0.928571		35862.9		6232.12		18964.8		5115.47
M10098_3_at	---	---	-16.6133		0.928571		2710.12		1977.8		391.609		419.547
38280_s_at	cDNA clone EUROIMAGE 1630957	---	-26.4366		0.916667		149.253		64.6917		13.2846		22.7723
31993_f_at	Human EST clone 122887 mariner transposon Hsmar1 sequence	---	-2.34009		0.916667		1556.83		203.887		727.463		291.641
36097_at	immediate early protein	ETR101	-3.07103		0.916667		5194.63		1740.2		1937.83		768.114
36931_at	transgelin	TAGLN	-2.9429		0.916667		6797.76		1061.74		2985.47		1411.83
34303_at	hypothetical protein FLJ90798	FLJ90798	-5.6869		0.916667		442.248		127.16		108.724		81.5975
33668_at	ribosomal protein L12	RPL12	-2.79436		0.916667		11908		3019.94		4767.86		2209.87
33676_at	ribosomal protein L31	RPL31	-2.8178		0.916667		17966.9		2094.75		7492.43		3746.05
37423_at	solute carrier family 12 (sodium/potassium/chloride transporters)	SLC12A2	-3.52041		0.916667		399.556		40.3223		151.389		60.7895
658_at	thrombospondin 2	THBS2	5.58885		0.916667		172.821		76.9398		856.478		491.17
36446_s_at	hepatoma-derived growth factor (high-mobility group protein 1-like)	HDGF	2.81177		0.916667		1000.99		124.747		2878.3		1367.29
39222_at	phosphoinositide-3-kinase, class 2, gamma polypeptide	PIK3C2G	-9.58493		0.916667		163.485		35.9533		28.2743		21.4716
35703_at	platelet-derived growth factor alpha polypeptide	PDGFA	-2.94931		0.916667		993.77		210.196		390.244		198.211
38772_at	cysteine-rich, angiogenic inducer, 61	CYR61	-3.16941		0.916667		2523.36		693.339		1040.24		553.226
37407_s_at	myosin, heavy polypeptide 11, smooth muscle	MYH11	-2.82693		0.916667		1171.91		54.593		486.271		215.508
36892_at	integrin, alpha 7	ITGA7	-17.0458		0.916667		549.195		482.824		69.0348		89.3618
1975_s_at	insulin-like growth factor 1 (somatomedin C)	IGF1	-2.10684		0.916667		1701.75		359.34		844.699		206.445
34820_at	pleiotrophin	PTN	-37.4156		0.916667		1134.81		1113.39		168.802		414.079
31525_s_at	---	---	-2.56964		0.916667		848.111		188.796		359.93		146.738
873_at	---	---	-9.82904		0.916667		271.475		24.5291		50.0756		42.0887
996_at	---	---	-6.95491		0.916667		260.684		75.9709		50.83		28.0186
M10098_5_at	---	---	-31.8738		0.916667		1568.83		868.235		190.931		225.366
34592_at	ribosomal protein S17	RPS17	-2.67658		0.916667		17192.7		2738.64		7468.51		3344.28
33610_at	claudin 8	CLDN8	-7.45934		0.904762		285.595		63.4474		84.5292		146.416
38717_at	DKFZP586A0522 protein	DKFZP586A0522	-5.58157		0.904762		1038.96		140.814		400.137		296.235
37677_at	phosphoglycerate kinase 1	PGK1	2.28214		0.904762		1827.94		236.392		4426.1		2056.39
39798_at	Similar to 40S ribosomal protein S28	---	-3.04941		0.904762		14592.1		3806.24		5876.78		3347.29
35151_at	tumor suppressor deleted in oral cancer-related 1	DOC-1R	2.19545		0.904762		329.095		26.9206		742.106		188.95
35818_at	cytochrome c, somatic	CYCS	3.85634		0.904762		565.833		194.448		2074.31		1334.08
40695_at	IMP (inosine monophosphate) dehydrogenase 1	IMPDH1	2.29866		0.904762		414.25		37.8062		975.427		385.89
789_at	early growth response 1	EGR1	-3.02381		0.904762		1075.39		340.156		420.226		257.294
40202_at	basic transcription element binding protein 1	BTEB1	-3.07553		0.904762		1299.04		288.22		509.673		232.476
32395_r_at	ribosomal protein L23	RPL23	-2.73087		0.904762		7945.72		1192.19		3827.07		3771.85
34317_g_at	ribosomal protein S15a	RPS15A	-2.22606		0.904762		15126.4		1578.12		7687.36		3754.75
31509_at	ribosomal protein L13	RPL13	-3.31982		0.904762		24648.5		6245.24		9115.26		4747.39
32337_at	ribosomal protein L21	RPL21	-3.41009		0.904762		9552.42		2256.73		3898.33		2305.11
32744_at	ribosomal protein S21	RPS21	-2.27807		0.904762		20492.7		3289.2		10235.7		4384.38
32315_at	ribosomal protein S24	RPS24	-2.32956		0.904762		18837.8		3489.59		8915.76		4005.16
34645_at	ribosomal protein S3	RPS3	-2.56188		0.904762		17977.1		3134.54		8154.71		4236.8
31538_at	ribosomal protein, large, P0	RPLP0	-2.18893		0.904762		15120.4		3329.7		7443.93		2465.72
34797_at	phosphatidic acid phosphatase type 2A	PPAP2A	-2.3044		0.904762		579.448		82.395		270.269		65.9956
33626_at	calcium channel, voltage-dependent, alpha 1E subunit	CACNA1E	-18.8327		0.904762		348.91		33.8456		69.9098		110.08
39025_at	translocase of outer mitochondrial membrane 7 homolog (yeast)	TOMM7	-2.44058		0.904762		4623.11		888.147		2148.84		769.212
1107_s_at	interferon, alpha-inducible protein (clone IFI-15K)	G1P2	4.2824		0.904762		508.826		27.8082		2223		1731.27
1197_at	actin, gamma 2, smooth muscle, enteric	ACTG2	-11.6222		0.904762		616.86		167.117		154.104		214.635
32755_at	actin, alpha 2, smooth muscle, aorta	ACTA2	-4.58403		0.904762		7954.7		435.975		3099.41		2046.61
1787_at	cyclin-dependent kinase inhibitor 1C (p57, Kip2)	CDKN1C	-6.67439		0.904762		446.28		23.1873		159.669		172.581
38767_at	sprouty homolog 1, antagonist of FGF signaling (Drosophila)	SPRY1	-3.03724		0.904762		882.975		133.785		350.008		182.924
327_f_at	---	---	-1.91035		0.904762		20545.9		2736.11		11231.6		3104.58
767_at	---	---	-5.1046		0.904762		757.042		254.183		220.341		153.88

## Sheet: Ovarian
Probesets found differentially regulated in Ovarian cancer compared with its normal tissue
Er>0.9 with noise model
Probe Set ID	Title	Symbol	Fold Change		ER Score		Control Mean		Control SD		Cancer Mean		Cancer SD
1005_at	dual specificity phosphatase 1	DUSP1	-18.6814		1		6435.8		3975.99		582.35		471.324
1007_s_at	discoidin domain receptor family, member 1	DDR1	3.3968		1		846.818		133.66		2820.88		870.613
1108_s_at	EphA1	EPHA1	10.465		1		27.6811		5.46148		282.329		120.236
1290_g_at	glutathione S-transferase M5	GSTM5	-16.1328		1		761.987		321.892		59.2805		31.2973
1396_at	Homo sapiens, clone IMAGE:6189688, mRNA	---	-13.3534		1		11068		3076.59		1391.89		843.36
1507_s_at	endothelin receptor type A	EDNRA	-28.7707		1		1394.4		937.384		126.46		83.7835
1535_at	checkpoint suppressor 1	CHES1	-8.25745		1		1002.35		389.077		188.437		82.9005
1731_at	platelet-derived growth factor receptor, alpha polypeptide	PDGFRA	-12.7692		1		3313.29		610.924		325.47		185.282
1771_s_at	platelet-derived growth factor receptor, beta polypeptide	PDGFRB	-4.4325		1		1239.65		304.418		327.368		120.594
1826_at	ras homolog gene family, member B	ARHB	-11.6865		1		983.302		252.843		136.95		86.2445
1882_g_at	---	---	16.7862		1		61.7725		40.0765		689.921		378.804
1895_at	---	---	-4.03113		1		663.008		51.2053		203.611		88.3718
1897_at	transforming growth factor, beta receptor III (betaglycan, 300kDa)	TGFBR3	-8.61425		1		806.265		120.77		116.681		52.5275
1915_s_at	v-fos FBJ murine osteosarcoma viral oncogene homolog	FOS	-14.5631		1		12347.1		2371.33		1558.81		905.999
2094_s_at	v-fos FBJ murine osteosarcoma viral oncogene homolog	FOS	-51.1482		1		13833.2		8087.87		601.108		427.906
266_s_at	CD24 antigen (small cell lung carcinoma cluster 4 antigen)	CD24	118.528		1		84.1248		72.7005		2494.56		1337.55
291_s_at	tumor-associated calcium signal transducer 2	TACSTD2	91.9166		1		81.6087		72.4879		3200.5		2882.68
32154_at	transcription factor AP-2 alpha (activating enhancer binding protein 2 alpha)	TFAP2A	30.6579		1		40.6582		17.8686		1091.13		868.319
32157_at	protein phosphatase 1, catalytic subunit, alpha isoform	PPP1CA	2.57189		1		739.597		21.7826		1900.93		265.93
32215_i_at	Rho-related BTB domain containing 3	RHOBTB3	-11.5658		1		598.336		247.087		61.4469		27.354
32251_at	hypothetical protein FLJ21174	FLJ21174	-4.24655		1		3007.49		606.835		790.581		255.088
32275_at	secretory leukocyte protease inhibitor (antileukoproteinase)	SLPI	73.7337		1		175.3		196.151		5899.83		2846.3
32562_at	endoglin (Osler-Rendu-Weber syndrome 1)	ENG	-4.46447		1		1902.71		376.587		464.193		144.686
32664_at	ribonuclease, RNase A family, 4	RNASE4	-14.1405		1		1096.7		110.401		157.179		100.736
32715_at	vesicle-associated membrane protein 8 (endobrevin)	VAMP8	4.85768		1		393.852		131.076		1757.19		388.663
32798_at	glutathione S-transferase M3 (brain)	GSTM3	-11.1787		1		267.275		15.8953		39.4537		26.2962
33240_at	likely ortholog of mouse semaF cytoplasmic domain associated protein 3	SEMACAP3	-12.5306		1		1086.54		509.132		114.997		63.7431
33454_at	agrin	AGRN	4.61441		1		722.989		164.832		3191.53		1019.74
33824_at	keratin 8	KRT8	6.89691		1		870.399		186.705		5764.1		1080.3
33869_at	signal transducer and activator of transcription 5B	STAT5B	-4.63435		1		1093.64		230.155		264.283		92.6436
33904_at	claudin 3	CLDN3	66.4461		1		54.6849		27.268		3030.91		1272.51
33933_at	WAP four-disulfide core domain 2	WFDC2	18.1807		1		279.64		82.7225		4789.36		1925.65
34213_at	KIBRA protein	KIBRA	48.7845		1		15.4712		2.77418		737.129		501.681
34241_at	GATA binding protein 4	GATA4	-6.15783		1		653.96		150.9		113.468		29.6853
34303_at	hypothetical protein FLJ90798	FLJ90798	-17.3032		1		1047.43		180.124		119.402		100.335
34343_at	steroidogenic acute regulatory protein	STAR	-129.107		1		2819.62		1325.95		105.043		141.18
34348_at	serine protease inhibitor, Kunitz type, 2	SPINT2	5.11435		1		874.258		191.236		4325.76		1942.61
34388_at	collagen, type XIV, alpha 1 (undulin)	COL14A1	-7.87228		1		379.084		91.8468		55.2487		20.7129
34853_at	fibronectin leucine rich transmembrane protein 2	FLRT2	-6.24397		1		1200.7		251.189		241.519		98.2493
35164_at	Wolfram syndrome 1 (wolframin)	WFS1	-3.78329		1		981.189		67.9314		293.458		97.2358
35168_f_at	collagen, type XVI, alpha 1	COL16A1	-26.3416		1		2398.92		784.294		301.483		218.63
35276_at	claudin 4	CLDN4	45.8413		1		54.4518		13.4297		2364.07		1159.36
35358_at	tensin like C1 domain-containing phosphatase	TENC1	-15.8053		1		295.277		109.029		24.6809		16.0349
35366_at	nidogen (enactin)	NID	-11.8465		1		770.891		221.021		110.498		65.0599
35389_s_at	ATP-binding cassette, sub-family A (ABC1), member 6	ABCA6	-24.628		1		103.926		23.1254		4.87901		1.93701
35390_at	ATP-binding cassette, sub-family A (ABC1), member 6	ABCA6	-20.4214		1		184.98		52.847		16.3427		10.9615
35717_at	ATP-binding cassette, sub-family A (ABC1), member 8	ABCA8	-46.5296		1		505.541		204.9		31.3024		23.5643
35740_at	elastin microfibril interfacer 1	EMILIN1	-10.2384		1		1394.11		435.423		227.598		126.679
35766_at	keratin 18	KRT18	53.4475		1		219.587		146.348		4665.02		2237.57
36097_at	immediate early protein	ETR101	-3.94575		1		10251.3		2299.95		2836.45		915.016
36133_at	desmoplakin	DSP	26.9967		1		67.6726		12.736		1776.34		564.83
36204_at	protein tyrosine phosphatase, receptor type, F	PTPRF	4.87136		1		457.257		89.4902		2150.37		681.424
36446_s_at	hepatoma-derived growth factor (high-mobility group protein 1-like)	HDGF	5.14205		1		755.568		66.5104		3862.72		1490.85
36627_at	SPARC-like 1 (mast9, hevin)	SPARCL1	-9.54183		1		4528.04		610.308		619.327		373.808
36634_at	BTG family, member 2	BTG2	-9.07367		1		6208.67		2930.32		858.326		423.322
36669_at	FBJ murine osteosarcoma viral oncogene homolog B	FOSB	-16.6482		1		7433.03		4951.17		674.973		424.695
36869_at	paired box gene 8	PAX8	47.2098		1		24.9892		3.00642		1165.36		664.028
36894_at	chromobox homolog 7	CBX7	-5.50207		1		1249.19		218.792		251.331		87.2839
36917_at	laminin, alpha 2 (merosin, congenital muscular dystrophy)	LAMA2	-19.6063		1		1449.91		369.947		109.208		61.0569
36993_at	platelet-derived growth factor receptor, beta polypeptide	PDGFRB	-5.86596		1		1060.82		217.865		229.031		112.737
37043_at	inhibitor of DNA binding 3, dominant negative helix-loop-helix protein	ID3	-6.36561		1		3608.69		642.069		699.573		350.735
37131_at	kallikrein 8 (neuropsin/ovasin)	KLK8	13.4805		1		34.4412		2.86007		461.889		196.91
37247_at	transcription factor 21	TCF21	-37.5413		1		1576.88		162.208		108.476		104.835
37248_at	carboxypeptidase Z	CPZ	-4.81619		1		2805.79		486.452		646.586		267.833
37394_at	complement component 7	C7	-48.7018		1		5462.96		744.837		415.326		351.127
37591_at	uncoupling protein 2 (mitochondrial, proton carrier)	UCP2	7.37762		1		372.438		133.766		2495.79		849.801
37628_at	monoamine oxidase B	MAOB	-18.7789		1		2856.09		706.65		205.145		112.208
37908_at	guanine nucleotide binding protein (G protein), gamma 11	GNG11	-6.49014		1		798.882		281.927		135.726		48.5818
37985_at	lamin B1	LMNB1	18.6938		1		52.848		31.5061		667.824		345.212
38120_at	polycystic kidney disease 2 (autosomal dominant)	PKD2	-3.74317		1		728.799		137.439		205.728		47.0642
38291_at	proenkephalin	PENK	-24.211		1		490.526		203.907		26.8416		13.5212
38317_at	transcription elongation factor A (SII)-like 1	TCEAL1	-7.57738		1		2107.74		1073.27		336.422		129.829
38324_at	liver-specific bHLH-Zip transcription factor	LISCH7	53.1144		1		19.5215		8.6468		924.023		359.418
38422_s_at	four and a half LIM domains 2	FHL2	-6.29445		1		3013.35		412.68		716.956		451.625
38482_at	claudin 7	CLDN7	28.5573		1		50.5934		25.1309		1151.56		574.841
38508_s_at	tenascin XB	TNXB	-7.25498		1		2090.92		1024.78		326.137		114.79
38650_at	Homo sapiens, clone IMAGE:6189688, mRNA	---	-11.5412		1		12811.2		2925.4		1603.81		873.083
38653_at	peripheral myelin protein 22	PMP22	-4.98621		1		2625.32		779.886		614.02		237.251
38875_r_at	GREB1 protein	GREB1	-15.579		1		1516.67		456.381		132.513		97.0289
39184_at	transcription elongation factor B (SIII), polypeptide 2 (18kDa, elongin B)	TCEB2	2.94692		1		898.233		185.289		2564.25		518.195
39389_at	CD9 antigen (p24)	CD9	14.8641		1		290.569		176.02		3321.97		1299.48
39397_at	nuclear receptor subfamily 2, group F, member 2	NR2F2	-6.70708		1		3890.77		1239.25		701.587		317.306
39646_at	calcium channel, voltage-dependent, beta 2 subunit	CACNB2	-17.3526		1		113.004		15.2268		9.16984		5.82533
39673_i_at	extracellular matrix protein 2, female organ and adipocyte specific	ECM2	-17.2079		1		2466.92		333.007		175.612		74.0526
39674_r_at	extracellular matrix protein 2, female organ and adipocyte specific	ECM2	-10.1083		1		689.272		134.856		85.1022		45.7408
39701_at	paternally expressed 3	PEG3	-97.7044		1		7541.42		2273.83		385.554		337.625
40093_at	Lutheran blood group (Auberger b antigen included)	LU	9.07639		1		429.467		226.679		2817.62		1040.49
40103_at	villin 2 (ezrin)	VIL2	3.57497		1		700.563		32.3739		2500.62		1115.16
40202_at	basic transcription element binding protein 1	BTEB1	-5.47229		1		2140.13		427.814		460.697		197.094
40423_at	KIAA0903 protein	KIAA0903	-2.54372		1		872.247		87.9924		355.929		65.6866
40448_at	zinc finger protein 36, C3H type, homolog (mouse)	ZFP36	-16.485		1		9825.97		5046.45		906.617		648.573
40541_at	argininosuccinate synthetase	ASS	4.06759		1		701.66		134.788		2774.44		984.602
40570_at	forkhead box O1A (rhabdomyosarcoma)	FOXO1A	-7.39223		1		2834.54		803.448		446.379		171.77
40775_at	integral membrane protein 2A	ITM2A	-9.25171		1		679.812		67.2654		88.8851		34.0736
41013_at	hypothetical protein FLJ31737	FLJ31737	-4.48811		1		1116.76		185.685		290.666		114.562
41200_at	scavenger receptor class B, member 1	SCARB1	-4.74535		1		1676.53		662.781		361.663		55.6685
41215_s_at	inhibitor of DNA binding 2, dominant negative helix-loop-helix protein	ID2	-6.10845		1		3721.42		1033		687.064		270.059
41294_at	keratin 7	KRT7	58.3815		1		61.0866		41.5416		2338.91		1375.48
41412_at	ortholog of rat pippin	PIPPIN	-46.1274		1		817.49		286.549		20.2183		6.30595
41505_r_at	v-maf musculoaponeurotic fibrosarcoma oncogene homolog (avian)	MAF	-15.8686		1		597.612		96.9312		103.731		46.6982
41556_s_at	heparan sulfate (glucosamine) 3-O-sulfotransferase 1	HS3ST1	-7.63715		1		634.841		144.739		92.1421		30.2357
41660_at	cadherin, EGF LAG seven-pass G-type receptor 1 (flamingo homolog, Drosophila)	CELSR1	16.1015		1		42.8666		32.5443		425.564		147.663
41739_s_at	caldesmon 1	CALD1	-5.62399		1		1216.96		128.458		275.255		133.096
41812_s_at	nucleoporin 210	NUP210	19.8228		1		23.6541		6.43238		439.552		166.386
575_s_at	---	---	216.97		1		43.0607		34.1329		2120.57		676.493
718_at	protease, serine, 11 (IGF binding)	PRSS11	-4.80483		1		4912.03		905.996		1290.74		499.281
719_g_at	protease, serine, 11 (IGF binding)	PRSS11	-5.45947		1		6882.38		545.784		1825.26		751.663
755_at	inositol 1,4,5-triphosphate receptor, type 1	ITPR1	-14.8102		1		1036.88		355.204		103.328		69.4405
1620_at	cadherin 6, type 2, K-cadherin (fetal kidney)	CDH6	20.8994		0.982143		17.7979		8.97494		318.66		169.227
1779_s_at	pim-1 oncogene	PIM1	-3.87961		0.982143		1776		343.773		511.468		156.522
279_at	nuclear receptor subfamily 4, group A, member 1	NR4A1	-38.0049		0.982143		5144.67		4230.8		209.163		183.074
280_g_at	nuclear receptor subfamily 4, group A, member 1	NR4A1	-41.9141		0.982143		6305.06		4024.09		333.557		414.298
31792_at	annexin A3	ANXA3	29.8231		0.982143		23.1663		15.0692		285.224		185.05
32072_at	mesothelin	MSLN	34.6307		0.982143		71.4327		66.984		1560.82		1027.23
32250_at	H factor 1 (complement)	HF1	-7.34976		0.982143		1439.08		721.287		258.911		116.19
32583_at	v-jun sarcoma virus 17 oncogene homolog (avian)	JUN	-6.11228		0.982143		1935.2		247.268		466.712		272.92
34342_s_at	secreted phosphoprotein 1 (osteopontin, bone sialoprotein I, early T-lymphocyte activation 1)	SPP1	392.976		0.982143		44.4451		59.0437		4314.46		3735.7
36499_at	cadherin, EGF LAG seven-pass G-type receptor 2 (flamingo homolog, Drosophila)	CELSR2	6.0336		0.982143		116.348		31.9495		665.705		285.467
36873_at	very low density lipoprotein receptor	VLDLR	-21.7726		0.982143		949.799		584.221		93.7189		70.0367
37005_at	neuroblastoma, suppression of tumorigenicity 1	NBL1	-7.0322		0.982143		6491.76		2527.03		1207.05		545.339
37015_at	aldehyde dehydrogenase 1 family, member A1	ALDH1A1	-12.8268		0.982143		2090.52		760.343		286.285		231.577
37033_s_at	glutathione peroxidase 1	GPX1	2.86564		0.982143		924.784		101.365		2626.87		577.983
37446_at	G protein-coupled receptor-associated sorting protein	GASP	-8.48288		0.982143		420.197		123.62		65.4647		34.4664
37489_s_at	solute carrier family 4, anion exchanger, member 3	SLC4A3	-4.62949		0.982143		454.257		66.8798		117.833		45.6304
37554_at	kallikrein 6 (neurosin, zyme)	KLK6	14.0495		0.982143		172.241		129.507		1490.31		770.659
38013_at	mitochondrial tumor suppressor gene 1	MTSG1	-4.37619		0.982143		803.943		141.334		224.858		102.781
38783_at	mucin 1, transmembrane	MUC1	62.6018		0.982143		90.8027		80.9422		3626.08		2384.65
39704_s_at	high mobility group AT-hook 1	HMGA1	25.8945		0.982143		144.323		127.956		2119.75		1158.95
39781_at	insulin-like growth factor binding protein 4	IGFBP4	-5.83796		0.982143		10313.7		1852.92		2649.97		1547.8
39791_at	ATPase, Ca++ transporting, cardiac muscle, slow twitch 2	ATP2A2	5.34677		0.982143		230.767		79.6985		1069.55		348.867
40069_at	supervillin	SVIL	-3.91324		0.982143		1498.74		255.582		450.145		179.468
40496_at	complement component 1, s subcomponent	C1S	-7.34807		0.982143		5239.48		1117.98		1248.14		734.906
40698_at	C-type (calcium dependent, carbohydrate-recognition domain) lectin, superfamily member 2 (activation-induced)	CLECSF2	-15.6488		0.982143		686.842		316.78		90.8057		72.2421
41449_at	sarcoglycan, epsilon	SGCE	-4.26005		0.982143		1902.74		271.523		523.462		219.374
41738_at	caldesmon 1	CALD1	-4.15457		0.982143		1967.51		315.791		580.98		249.944
927_s_at	mucin 1, transmembrane	MUC1	26.9599		0.982143		130.27		82.913		2663.61		1641.69
1319_at	discoidin domain receptor family, member 2	DDR2	-12.049		0.964286		594.881		141.108		108.723		84.968
1585_at	v-erb-b2 erythroblastic leukemia viral oncogene homolog 3 (avian)	ERBB3	79.6356		0.964286		20.552		20.5097		526.092		374.208
1916_s_at	v-fos FBJ murine osteosarcoma viral oncogene homolog	FOS	-9.35732		0.964286		9949.62		1561.83		2386.94		1566.02
1985_s_at	non-metastatic cells 1, protein (NM23A) expressed in	NME1	3.40789		0.964286		371.521		109.287		1196.19		219.518
32696_at	pre-B-cell leukemia transcription factor 3	PBX3	-4.51966		0.964286		731.962		139.851		186.97		78.1478
33232_at	cysteine-rich protein 1 (intestinal)	CRIP1	14.991		0.964286		381.552		313.973		3743.52		2263.81
34672_at	TBC1 domain family, member 4	TBC1D4	-6.79262		0.964286		340.962		93.7758		65.1256		31.1634
34740_at	forkhead box O3A	FOXO3A	-2.76347		0.964286		1105.44		216.76		418.055		84.6439
35207_at	sodium channel, nonvoltage-gated 1 alpha	SCNN1A	20.253		0.964286		124.217		96.0746		1352.28		797.744
35756_at	regulator of G-protein signalling 19 interacting protein 1	RGS19IP1	2.79584		0.964286		677.033		140.546		1837.73		711.901
35898_at	WNT1 inducible signaling pathway protein 2	WISP2	-6.21065		0.964286		1326.04		765.752		252.867		112.979
36576_at	H2A histone family, member Y	H2AFY	2.37095		0.964286		689.614		84.3295		1616.17		215.514
36596_r_at	glycine amidinotransferase (L-arginine:glycine amidinotransferase)	GATM	-8.82637		0.964286		1166.22		546.098		188.979		118.089
36727_at	---	---	-10.7516		0.964286		1599.26		885.472		187.125		93.3009
37407_s_at	myosin, heavy polypeptide 11, smooth muscle	MYH11	-48.6347		0.964286		9612.09		8716.56		618.538		938.916
37534_at	coxsackie virus and adenovirus receptor	CXADR	25.4534		0.964286		67.8493		42.7002		748.255		344.223
37599_at	aldehyde oxidase 1	AOX1	-30.9486		0.964286		565.695		298.323		38.3753		40.9049
38808_at	adhesion regulating molecule 1	ADRM1	5.79042		0.964286		112.233		34.6686		603.621		192.032
39066_at	microfibrillar-associated protein 4	MFAP4	-28.4132		0.964286		1011.56		399.811		115.698		185.059
40375_at	early growth response 3	EGR3	-18.4434		0.964286		2061.13		1421.2		156.056		110.756
40861_at	mortality factor 4 like 2	MORF4L2	-2.39353		0.964286		3433.1		400.543		1490.08		293.053
41188_at	lysosomal associated protein transmembrane 4 beta	LAPTM4B	3.80604		0.964286		970.321		118.782		3646.69		1387.32
41246_at	serine (or cysteine) proteinase inhibitor, clade E (nexin, plasminogen activator inhibitor type 1), member 2	SERPINE2	-6.80605		0.964286		4403.41		1356.37		1006.81		688.51
41376_i_at	UDP glycosyltransferase 2 family, polypeptide B7	UGT2B7	30.8316		0.964286		38.8213		36.2785		415.554		185.054
41484_r_at	jun D proto-oncogene	JUND	-4.67009		0.964286		3210.81		1489.07		794.555		278.031
534_s_at	folate receptor 1 (adult)	FOLR1	6.30321		0.964286		689.856		196.003		4103.39		3194.77
767_at	---	---	-67.3527		0.964286		7644.5		6903.83		458.187		911.826
121_at	paired box gene 8	PAX8	3.99901		0.946429		1286.51		561.627		4523.07		1340.28
1603_g_at	protein kinase C, iota	PRKCI	7.77187		0.946429		258.09		121.532		1697.72		932.403
1612_s_at	jun D proto-oncogene	JUND	-2.23692		0.946429		15209.9		212.272		7174.69		1802.83
1640_at	suppression of tumorigenicity 13 (colon carcinoma) (Hsp70 interacting protein)	ST13	-3.54532		0.946429		1686.92		548.547		526.799		179.806
1680_at	growth factor receptor-bound protein 7	GRB7	8.55623		0.946429		248.525		205.421		1079.63		294.631
1737_s_at	insulin-like growth factor binding protein 4	IGFBP4	-6.985		0.946429		4349.43		1956.62		882.94		524.44
2092_s_at	secreted phosphoprotein 1 (osteopontin, bone sialoprotein I, early T-lymphocyte activation 1)	SPP1	104.489		0.946429		37.8308		24.8296		1864.21		1692.56
31897_at	downregulated in ovarian cancer 1	DOC1	-5.05279		0.946429		1302.32		472.607		335.912		151.652
32057_at	leucine rich repeat containing 17	LRRC17	-18.9504		0.946429		690.509		414.95		74.1067		59.8752
32526_at	junctional adhesion molecule 3	JAM3	-9.98719		0.946429		523.711		140.193		90.6925		76.7865
32786_at	jun B proto-oncogene	JUNB	-5.27962		0.946429		7693.42		3771.3		1715.77		863.596
33436_at	SRY (sex determining region Y)-box 9 (campomelic dysplasia, autosomal sex-reversal)	SOX9	13.265		0.946429		44.6431		20.8869		464.911		217.346
33910_at	protein tyrosine phosphatase, receptor type, D	PTPRD	-8.58324		0.946429		320.551		30.4962		64.6869		41.9406
33911_at	protein tyrosine phosphatase, receptor type, D	PTPRD	-8.55999		0.946429		317.283		116.217		53.5322		27.0465
35681_r_at	zinc finger homeobox 1b	ZFHX1B	-6.17312		0.946429		339.094		98.7114		69.8172		33.8091
35846_at	thyroid hormone receptor, alpha (erythroblastic leukemia viral (v-erb-a) oncogene homolog, avian)	THRA	-3.49823		0.946429		824.466		204.744		258.048		78.9821
36533_at	prostaglandin I2 (prostacyclin) synthase	PTGIS	-10.5195		0.946429		1056.51		231.991		237.003		190.689
36867_at	Homo sapiens cDNA FLJ34019 fis, clone FCBBF2002898.	---	-11.4454		0.946429		277.274		83.1357		35.9849		27.9842
38784_g_at	mucin 1, transmembrane	MUC1	12.5777		0.946429		206.943		86.4433		2340.7		1497.75
40961_at	SWI/SNF related, matrix associated, actin dependent regulator of chromatin, subfamily a, member 2	SMARCA2	-5.0442		0.946429		2296.55		1056.11		544.695		224.359
41137_at	protein phosphatase 1, regulatory (inhibitor) subunit 12B	PPP1R12B	-6.57928		0.946429		1201.42		532.766		210.703		91.0577
41377_f_at	UDP glycosyltransferase 2 family, polypeptide B7	UGT2B7	59.8433		0.946429		30.8174		21.4393		562.098		349.036
41420_at	insulin-like growth factor binding protein 5	IGFBP5	-22.792		0.946429		900.183		889.316		74.5726		57.4185
700_s_at	---	---	36.2177		0.946429		143.657		134.88		2750.73		1997.33
1287_at	ADP-ribosyltransferase (NAD+; poly (ADP-ribose) polymerase)	ADPRT	3.18586		0.928571		402.686		31.0369		1277.02		487.345
1467_at	epidermal growth factor receptor pathway substrate 8	EPS8	-15.6142		0.928571		717.986		360.36		100.445		71.8779
2049_s_at	jun B proto-oncogene	JUNB	-10.0876		0.928571		5207.23		3862.5		639.733		347.094
31431_at	Fc fragment of IgG, receptor, transporter, alpha	FCGRT	-4.34595		0.928571		1177.85		334.586		383.914		165.191
32051_at	hypothetical protein MGC2840 similar to a putative glucosyltransferase	MGC2840	2.75453		0.928571		238.958		26.3266		651.675		157.264
32098_at	collagen, type VI, alpha 2	COL6A2	-7.52595		0.928571		490.174		95.23		110.968		79.3306
32249_at	H factor (complement)-like 1	HFL1	-4.17159		0.928571		1077.27		347.856		318.423		167.744
32331_at	adenylate kinase 3	AK3	5.68926		0.928571		83.4198		40.2202		354.842		120.69
32535_at	fibrillin 1 (Marfan syndrome)	FBN1	-5.96034		0.928571		801.219		200.726		201.584		119.011
32780_at	bullous pemphigoid antigen 1, 230/240kDa	BPAG1	-4.55207		0.928571		627.227		118.142		175.282		157.763
32787_at	v-erb-b2 erythroblastic leukemia viral oncogene homolog 3 (avian)	ERBB3	21.034		0.928571		32.0083		32.4842		395.091		266.715
33137_at	latent transforming growth factor beta binding protein 4	LTBP4	-4.31202		0.928571		3002.25		567.553		877.49		537.094
33143_s_at	solute carrier family 16 (monocarboxylic acid transporters), member 3	SLC16A3	13.5501		0.928571		85.5998		62.7824		702.837		352.528
33282_at	ladinin 1	LAD1	8.68944		0.928571		51.7031		16.509		413.366		266.836
34198_at	protein tyrosine phosphatase, non-receptor type 13 (APO-1/CD95 (Fas)-associated phosphatase)	PTPN13	-7.01254		0.928571		686.555		189.473		157.196		122.523
34736_at	cyclin B1	CCNB1	31.9043		0.928571		7.7632		1.63828		240.032		118.743
34760_at	type I transmembrane C-type lectin receptor DCL-1	DCL-1	-4.66546		0.928571		488.075		153.689		125.019		56.03
34802_at	collagen, type VI, alpha 2	COL6A2	-3.79259		0.928571		4690.91		1728.42		1549.38		718.585
35004_at	dehydrogenase/reductase (SDR family) member 2	DHRS2	-10.8486		0.928571		1122.17		524.169		157.184		83.0891
35742_at	hypothetical gene BC008967	BC008967	-3.54662		0.928571		913.966		62.3114		289.44		117.61
36073_at	necdin homolog (mouse)	NDN	-7.37434		0.928571		797.832		87.8379		230.127		162.582
36197_at	chitinase 3-like 1 (cartilage glycoprotein-39)	CHI3L1	42.4858		0.928571		61.2716		58.5083		851.658		753.399
36234_at	eukaryotic translation initiation factor 4A, isoform 1	EIF4A1	-12.589		0.928571		393.633		133.934		61.4453		58.6682
36681_at	apolipoprotein D	APOD	-8.83708		0.928571		455.95		65.0053		98.4517		85.5833
36890_at	periplakin	PPL	4.25815		0.928571		381.091		16.6492		1620.38		771.337
36976_at	cadherin 11, type 2, OB-cadherin (osteoblast)	CDH11	-7.2789		0.928571		1924.47		988.25		440.827		230.102
37117_at	Rho GTPase activating protein 8	ARHGAP8	9.88806		0.928571		55.168		37.0787		354.548		139.41
37205_at	F-box and leucine-rich repeat protein 7	FBXL7	-2.81668		0.928571		1394.22		62.2892		550.305		210.756
37677_at	phosphoglycerate kinase 1	PGK1	2.8255		0.928571		1732.12		282.633		4792.21		1803.37
37701_at	regulator of G-protein signalling 2, 24kDa	RGS2	-8.7043		0.928571		1457.09		969.207		205.021		97.6092
37707_i_at	alcohol dehydrogenase 5 (class III), chi polypeptide	ADH5	-3.62926		0.928571		830.852		110.358		280.821		110.802
38545_at	inhibin, beta B (activin AB beta polypeptide)	INHBB	11.3238		0.928571		121.221		66.7347		1002.74		654.684
38651_at	fasciculation and elongation protein zeta 2 (zygin II)	FEZ2	-2.69522		0.928571		1067.11		143.569		428.504		118.55
38673_s_at	cyclin-dependent kinase inhibitor 1C (p57, Kip2)	CDKN1C	-19.4033		0.928571		1205.05		790.599		175.724		165.227
38749_at	hypothetical protein MGC29643	MGC29643	24.0438		0.928571		52.0785		20.1038		1119.14		1432.76
40412_at	pituitary tumor-transforming 1	PTTG1	11.1202		0.928571		37.3606		8.4309		399.436		240.077
40690_at	CDC28 protein kinase regulatory subunit 2	CKS2	9.47678		0.928571		132.84		73.8812		823.268		561.573
40767_at	tissue factor pathway inhibitor (lipoprotein-associated coagulation inhibitor)	TFPI	-5.58733		0.928571		409.624		46.9212		88.743		51.8199
41138_at	CD99 antigen	CD99	-3.36247		0.928571		3475.46		674.611		1272.38		552.963
41359_at	plakophilin 3	PKP3	6.10894		0.928571		96.2382		35.4753		529.826		252.188
41400_at	thymidine kinase 1, soluble	TK1	7.69385		0.928571		77.1744		36.4896		509.635		260.656
41483_s_at	jun D proto-oncogene	JUND	-2.42932		0.928571		12823.2		1558.57		5667.2		1606.76
41504_s_at	v-maf musculoaponeurotic fibrosarcoma oncogene homolog (avian)	MAF	-7.59645		0.928571		1785.95		785.28		379.301		259.168
41594_at	Janus kinase 1 (a protein tyrosine kinase)	JAK1	-4.06631		0.928571		787.236		283.993		217.948		87.6035
595_at	tumor necrosis factor, alpha-induced protein 3	TNFAIP3	-5.18655		0.928571		1113.2		378.842		303.094		226.958
774_g_at	myosin, heavy polypeptide 11, smooth muscle	MYH11	-34.2162		0.928571		774.482		685.98		45.9976		61.5635
789_at	early growth response 1	EGR1	-3.09097		0.928571		1292.91		354.916		466.766		188.439
853_at	nuclear factor (erythroid-derived 2)-like 2	NFE2L2	-3.79925		0.928571		1682.82		380.837		594.443		257.347
977_s_at	cadherin 1, type 1, E-cadherin (epithelial)	CDH1	64.4973		0.928571		64.1491		68.0158		1312.59		734.333
1063_s_at	TYRO3 protein tyrosine kinase	TYRO3	-6.86946		0.910714		1117.29		494.004		245.475		194.616
1103_at	ribonuclease, RNase A family, 4	RNASE4	-4.74528		0.910714		395.56		66.4348		113.034		52.4359
1257_s_at	quiescin Q6	QSCN6	-3.19353		0.910714		936.505		240.743		322.009		99.9086
1516_g_at	---	---	5.75463		0.910714		117.574		62.8085		546.046		180.883
1521_at	non-metastatic cells 1, protein (NM23A) expressed in	NME1	3.19214		0.910714		334.552		111.356		996.534		269.399
1651_at	ubiquitin-conjugating enzyme E2C	UBE2C	9.80632		0.910714		152.741		100.971		1092		604.266
1678_g_at	insulin-like growth factor binding protein 5	IGFBP5	-51.6902		0.910714		1215.17		1208.34		91.8403		69.5232
2031_s_at	cyclin-dependent kinase inhibitor 1A (p21, Cip1)	CDKN1A	-5.52786		0.910714		1628.9		778.696		389.96		233.113
31880_at	reproduction 8	D8S2298E	-9.05077		0.910714		426.621		52.362		95.3188		86.7563
32779_s_at	inositol 1,4,5-triphosphate receptor, type 1	ITPR1	-6.49077		0.910714		389.069		183.32		83.7907		42.0707
33340_at	praja 2, RING-H2 motif containing	PJA2	-3.20768		0.910714		1348.99		359.549		468.861		149.804
33783_at	plexin B1	PLXNB1	4.29324		0.910714		171.241		61.9783		656.236		251.451
34363_at	selenoprotein P, plasma, 1	SEPP1	-5.03847		0.910714		2660.67		1159.75		710.037		487.764
34885_at	synaptogyrin 2	SYNGR2	2.43962		0.910714		1576.72		180.679		3810.24		994.704
35502_at	anti-Mullerian hormone receptor, type II	AMHR2	-12.7213		0.910714		277.914		131.005		38.4328		33.983
37050_r_at	translocase of outer mitochondrial membrane 34	TOMM34	4.5069		0.910714		194.374		59.7467		811.361		417.263
37543_at	Rac/Cdc42 guanine nucleotide exchange factor (GEF) 6	ARHGEF6	-3.76186		0.910714		368.757		52.5948		106.62		37.385
37678_at	putative transmembrane protein	NMA	-8.30622		0.910714		946.569		693.754		148.702		96.2151
37726_at	mitochondrial ribosomal protein L3	MRPL3	3.17854		0.910714		326.476		90.9654		973.23		260.573
37749_at	mesoderm specific transcript homolog (mouse)	MEST	6.28642		0.910714		137.306		48.7452		770.618		636.594
37765_at	leiomodin 1 (smooth muscle)	LMOD1	-5.5935		0.910714		867.361		605.527		184.037		89.7691
38364_at	Homo sapiens BCE-1 mRNA, complete cds	---	-6.71574		0.910714		595.341		225.383		129.468		92.8161
38391_at	capping protein (actin filament), gelsolin-like	CAPG	4.99823		0.910714		149.446		55.9949		672.778		315.568
38456_s_at	small nuclear ribonucleoprotein polypeptides B and B1	SNRPB	2.39917		0.910714		1950.78		294.929		4592.63		1086.06
38627_at	hepatic leukemia factor	HLF	-7.91279		0.910714		432.079		210.371		79.1131		54.44
38722_at	collagen, type VI, alpha 1	COL6A1	-3.06921		0.910714		3637.21		1115.39		1293.72		429.625
39008_at	ceruloplasmin (ferroxidase)	CP	5.47124		0.910714		111.317		42.1143		519.079		239.723
39031_at	cytochrome c oxidase subunit VIIa polypeptide 1 (muscle)	COX7A1	-3.62904		0.910714		644.128		112.891		203.789		77.4567
39037_at	myeloid/lymphoid or mixed-lineage leukemia (trithorax homolog, Drosophila); translocated to, 2	MLLT2	-3.01736		0.910714		923.969		162.199		357.276		128.746
39182_at	epithelial membrane protein 3	EMP3	-7.64183		0.910714		724.196		250.905		184.605		125.64
39400_at	KIAA1055 protein	KIAA1055	-2.79729		0.910714		1396.82		363.959		542.763		158.848
39829_at	ADP-ribosylation factor-like 7	ARL7	7.98321		0.910714		127.87		94.4787		609.695		212.472
40217_s_at	CDP-diacylglycerol synthase (phosphatidate cytidylyltransferase) 1	CDS1	10.7434		0.910714		65.5494		52.2702		360.022		111.626
40856_at	serine (or cysteine) proteinase inhibitor, clade F (alpha-2 antiplasmin, pigment epithelium derived factor), member 1	SERPINF1	-3.3492		0.910714		3846.5		1065.54		1379.15		576.453
41191_at	palladin	KIAA0992	-4.43666		0.910714		3919.13		1326.23		1131.65		563.338
634_at	protease, serine, 8 (prostasin)	PRSS8	5.57854		0.910714		155.561		31.5265		839.942		811.154

## Sheet: Oral
Probesets found differentially regulated in Oral cancer compared with its normal tissue
Er>0.9 with noise model
Probe Set	Title	Symbol	Fold Change	ER Score	Control Mean	Control SD	Experiemnt Mean	Experiment SD
206605_at	26 serine protease	P11	-139.855	1	2071.24	1458.62	33.1585	40.3938
219684_at	28kD interferon responsive protein	IFRG28	17.1814	1	34.6055	19.6847	487.542	264.407
206513_at	absent in melanoma 2	AIM2	5.62618	1	155.76	38.433	836.524	375.398
201753_s_at	adducin 3 (gamma)	ADD3	5.92767	1	638.611	292.196	3370.56	1965.75
218876_at	brain specific protein	CGI-38	-28.2638	1	733.275	81.9499	83.8246	85.2558
220090_at	chromosome 1 open reading frame 10	C1orf10	-293.25	1	13212.5	7641.52	346.162	587.562
204439_at	chromosome 1 open reading frame 29	C1orf29	112.233	1	10.2753	4.44113	1001.25	705.06
208747_s_at	complement component 1, s subcomponent	C1S	9.03426	1	421.015	169.977	3206.9	2209.45
208126_s_at	cytochrome P450, family 2, subfamily C, polypeptide 18	CYP2C18	-22.0153	1	1865.48	550.996	200.409	196.817
217901_at	desmoglein 2	DSG2	6.04685	1	348.233	142.398	1776.61	912.384
219597_s_at	dual oxidase 1	DUOX1	-8.58402	1	3136.65	1058.04	517.691	298.619
218396_at	hypothetical protein FLJ10381	FLJ10381	4.5762	1	105.767	20.4684	471.265	104.681
201163_s_at	insulin-like growth factor binding protein 7	IGFBP7	7.29623	1	448.751	272.654	2343.16	1352.21
214599_at	involucrin	IVL	-31.0384	1	7726.97	3470.54	676.99	677.657
220782_x_at	kallikrein 12	KLK12	-28.9836	1	1425.57	667.713	105.249	99.4677
213050_at	KIAA0633 protein	COBL	-40.2817	1	819.603	256.2	73.1605	69.4676
212314_at	KIAA0746 protein	KIAA0746	12.4935	1	69.3588	38.8733	646.86	235.792
204777_s_at	mal, T-cell differentiation protein	MAL	-87.6107	1	13446.2	7575.77	321.458	278.35
219554_at	Rhesus blood group, C glycoprotein	RHCG	-210.527	1	4724.7	874.722	242.109	450.449
206008_at	transglutaminase 1	TGM1	-69.2764	1	2699.36	212.619	352.543	391.244
206004_at	transglutaminase 3	TGM3	-55.6278	1	5679.09	4270.68	234.597	340.941
210986_s_at	tropomyosin 1 (alpha)	TPM1	13.6688	1	140.13	40.9909	1785.53	1689.35
201325_s_at	epithelial membrane protein 1	EMP1	-6.96156	0.985294	4631.32	1998.46	917.255	604.571
211597_s_at	homeodomain-only protein	HOP	-32.0081	0.985294	5745.19	3089.92	407.32	520.666
213294_at	hypothetical protein FLJ38348	FLJ38348	3.98302	0.985294	374.674	65.1648	1463.45	465.663
202983_at	SWI/SNF related, matrix associated subfamily a member 3	SMARCA3	4.40595	0.985294	216.587	73.8134	887.948	216.189
221328_at	claudin 17	CLDN17	-8.165	0.970588	440.962	168.563	73.4706	47.5219
204750_s_at	desmocollin 2	DSC2	-15.6866	0.970588	5572.63	734.891	1178.93	1153.05
213187_x_at	ferritin, light polypeptide	FTL	4.35713	0.970588	1267.59	402.819	5108.65	2037.03
214091_s_at	glutathione peroxidase 3 (plasma)	GPX3	-11.3475	0.970588	1854.49	773.993	207.881	136.73
203153_at	interferon-induced protein with tetratricopeptide repeats 1	IFIT1	35.9983	0.970588	42.5189	32.2603	933.292	642.828
214459_x_at	major histocompatibility complex, class I, C	HLA-C	4.62532	0.970588	2565.92	1129.72	10715	3463.43
219756_s_at	premature ovarian failure 1B	POF1B	-10.5381	0.970588	446.705	155.957	84.889	58.8918
206884_s_at	sciellin	SCEL	-192.099	0.970588	3397.38	2400.33	306.839	494.264
213135_at	T-cell lymphoma invasion and metastasis 1	TIAM1	-5.5049	0.970588	4727.87	1243.36	1134.52	508.504
217853_at	tensin-like SH2 domain-containing 1	TENS1	5.90336	0.970588	147.987	42.3686	816.285	651.896
205694_at	tyrosinase-related protein 1	TYRP1	-7.00217	0.970588	328.064	81.3064	57.8157	33.4207
39248_at	aquaporin 3	AQP3	-29.8055	0.955882	18670	1273.41	4273.85	4041.66
220013_at	hypothetical protein FLJ22408	FLJ22408	-22.2883	0.955882	509.887	165.411	66.4609	79.4299
209291_at	inhibitor of DNA binding 4	ID4	-7.4099	0.955882	718.799	520.491	136.183	79.6711
204415_at	interferon, alpha-inducible protein (clone IFI-6-16)	G1P3	14.7387	0.955882	139.079	103.049	829.596	449.271
214453_s_at	interferon-induced protein 44	IFI44	12.6307	0.955882	120.607	40.2326	1337.93	655.306
201105_at	lectin, galactoside-binding, soluble, 1 (galectin 1)	LGALS1	53.7104	0.955882	56.4976	53.4852	1578.09	2052.38
216804_s_at	LIM protein	LIM	-3.52092	0.955882	941.027	283.781	302.643	100.661
203961_at	nebulette	NEBL	-9.28554	0.955882	2705.89	1018.13	604.578	406.583
203108_at	retinoic acid induced 3	RAI3	-15.8549	0.955882	1911.4	659.179	417.212	333.237
204614_at	serine (or cysteine) proteinase inhibitor, clade B member 2	SERPINB2	-34.3441	0.955882	2638.93	645.821	335.864	481.604
214549_x_at	small proline-rich protein 1A	SPRR1A	-31.6313	0.955882	16343.1	6389.96	2354.23	2030.38
218990_s_at	small proline-rich protein 3	SPRR3	-138.126	0.955882	20245.9	13943.9	2094.24	3049.28
212295_s_at	solute carrier family 7 member 1	SLC7A1	-3.14478	0.955882	6684.23	2220.69	2392.1	971.162
204141_at	tubulin, beta polypeptide	TUBB	-4.95996	0.955882	9406.5	4249.6	2387.41	1116.69
219211_at	ubiquitin specific protease 18	USP18	11.7955	0.955882	28.9018	13.9757	293.971	154.327
202625_at	v-yes-1 Yamaguchi sarcoma viral related oncogene homolog	LYN	8.19612	0.955882	101.103	53.2904	707.314	380.353
207206_s_at	arachidonate 12-lipoxygenase	ALOX12	-16.8789	0.941176	737.808	347.351	112.823	102.04
217767_at	complement component 3	C3	70.806	0.941176	12.765	3.38686	840.105	763.343
220017_x_at	cytochrome P450, family 2, subfamily C, polypeptide 9	CYP2C9	-5.7987	0.941176	939.856	301.164	212.657	145.094
206642_at	desmoglein 1	DSG1	-58.6799	0.941176	3331.85	2289.1	197.575	196.069
205767_at	epiregulin	EREG	-51.4267	0.941176	542.289	82.8284	157.875	416.655
201324_at	epithelial membrane protein 1	EMP1	-5.82945	0.941176	7432.81	2343.38	1856.12	1232.86
219998_at	HSPC159 protein	HSPC159	-18.4284	0.941176	494.561	91.1728	78.7106	86.5002
218986_s_at	hypothetical protein FLJ20035	FLJ20035	6.05101	0.941176	86.5993	17.9897	507.082	379.112
220149_at	hypothetical protein FLJ22671	FLJ22671	-11.1215	0.941176	762.997	260.155	132.529	136.996
219476_at	hypothetical protein MGC4309	MGC4309	-16.8417	0.941176	1998.42	806.973	348.169	329.059
205483_s_at	interferon, alpha-inducible protein (clone IFI-15K)	G1P2	16.7874	0.941176	176.062	77.5415	2439.54	2334.42
212657_s_at	interleukin 1 receptor antagonist	IL1RN	-16.697	0.941176	14906.8	634.214	4413.35	3637.68
207935_s_at	keratin 13	KRT13	-64.5866	0.941176	32099	4512.67	7153.6	7292.3
201030_x_at	lactate dehydrogenase B	LDHB	4.4178	0.941176	2268.06	1184.46	8620.13	3421.53
218217_at	retinoid-inducible serine carboxypeptidase homolog	RISC	3.40764	0.941176	627.096	181.917	2027.99	772.408
201744_s_at	lumican	LUM	13.54	0.941176	215.132	129.412	2100.8	2292.93
204475_at	matrix metalloproteinase 1 (interstitial collagenase)	MMP1	39.2768	0.941176	92.3019	73.5569	2406.34	2695.09
213369_at	MT-protocadherin	KIAA1775	-22.4773	0.941176	401.424	160.989	53.6938	61.5447
219789_at	natriuretic peptide receptor C/guanylate cyclase C	NPR3	-8.4687	0.941176	674.697	284.768	101.857	64.3527
220620_at	NICE-1 protein	NICE-1	-24.0721	0.941176	3258.06	2111.7	398.149	555.368
203407_at	periplakin	PPL	-9.12638	0.941176	7026.88	2515.52	1424.82	1071.75
205064_at	small proline-rich protein 1B (cornifin)	SPRR1B	-16.089	0.941176	14915.9	3178.52	4254.17	3233.13
208864_s_at	thioredoxin	TXN	-3.92922	0.941176	11177.8	3164.41	3376.71	1595.26
201506_at	transforming growth factor, beta-induced, 68kDa	TGFBI	9.3291	0.941176	475.023	259.168	3818.31	4429.47
210461_s_at	actin binding LIM protein 1	ABLIM1	-4.43178	0.926471	603.237	182.024	165.538	72.6779
219087_at	asporin (LRR class 1)	ASPN	8.64043	0.926471	178.876	64.0576	1392.21	2608.07
201641_at	bone marrow stromal cell antigen 2	BST2	88.6187	0.926471	19.8534	9.32623	1479.64	1154.67
209682_at	Cas-Br-M ecotropic retroviral transforming sequence b	CBLB	4.57874	0.926471	278.145	31.1532	1261.51	640.154
207356_at	defensin, beta 4	DEFB4	-47.4433	0.926471	4172.39	3174.16	364.822	406.115
205595_at	desmoglein 3 (pemphigus vulgaris antigen)	DSG3	-3.95866	0.926471	4516.49	555.856	1765.53	796.835
219518_s_at	elongation factor RNA polymerase II-like 3	ELL3	-3.7977	0.926471	424.649	53.3834	137.077	59.3686
218618_s_at	FAD104	FAD104	4.42415	0.926471	321.783	96.8082	1286.63	493.323
205014_at	heparin-binding growth factor binding protein	HBP17	-10.4813	0.926471	7918.16	2641.31	2021.6	1680.14
203913_s_at	hydroxyprostaglandin dehydrogenase 15-(NAD)	HPGD	-24.674	0.926471	253.546	143.911	33.4635	31.9471
205959_at	matrix metalloproteinase 13 (collagenase 3)	MMP13	122.435	0.926471	12.8181	4.65984	1388.38	2655.76
209035_at	midkine (neurite growth-promoting factor 2)	MDK	9.30808	0.926471	20.4868	5.35284	177.853	110.089
218319_at	pellino homolog 1 (Drosophila)	PELI1	-4.30805	0.926471	1732.49	464.048	517.62	368.316
217977_at	selenoprotein X, 1	SEPX1	7.25462	0.926471	175.012	45.4234	1210.47	833.999
201487_at	cathepsin C	CTSC	3.74048	0.911765	701.901	136.282	2549.64	1339.06
214246_x_at	cholinergic receptor, nicotinic, epsilon polypeptide	CHRNE	-3.69204	0.911765	2458.5	1083.72	751.099	273.072
205765_at	cytochrome P450, family 3, subfamily A, polypeptide 5	CYP3A5	-35.1603	0.911765	645.886	390.343	102.97	167.004
210495_x_at	fibronectin 1	FN1	20.6927	0.911765	272.194	157.79	3972.24	5059.46
219054_at	hypothetical protein FLJ14054	FLJ14054	-5.28972	0.911765	630.272	218.955	153.343	73.6615
201601_x_at	interferon induced transmembrane protein 1 (9-27)	IFITM1	5.25973	0.911765	633.9	257.935	2969.46	1871.48
214399_s_at	keratin 4	KRT4	-18.3005	0.911765	192.819	146.127	25.5771	35.6757
212717_at	KIAA0356 gene product	KIAA0356	-2.9802	0.911765	725.011	78.5423	275.073	120.177
207114_at	lymphocyte antigen 6 complex, locus G6C	LY6G6C	-20.5028	0.911765	1496.57	491.274	245.466	298.011
202430_s_at	phospholipid scramblase 1	PLSCR1	4.35387	0.911765	183.981	79.0275	697.661	246.99
202446_s_at	phospholipid scramblase 1	PLSCR1	3.99496	0.911765	733.635	343.869	2539.03	1121.53
219566_at	pleckstrin homology domain containing, family Fmember 1	PLEKHF1	8.19155	0.911765	32.1032	19.4131	191.532	78.4965
207463_x_at	protease, serine, 3 (mesotrypsin)	PRSS3	-5.10791	0.911765	656.261	150.589	176.134	131.639
202313_at	protein phosphatase 2 regulatory subunit B alpha isoform	PPP2R2A	-2.85441	0.911765	2536.95	249.183	968.212	339.228
200608_s_at	RAD21 homolog (S. pombe)	RAD21	2.87563	0.911765	539.077	124.049	1483.01	447.432
205185_at	serine protease inhibitor, Kazal type, 5	SPINK5	-50.6145	0.911765	11236.7	4317.98	1435.56	2366.44
209969_s_at	signal transducer and activator of transcription 1, 91kDa	STAT1	4.78891	0.911765	298.5	121.629	1328.08	733.348
214734_at	SLAC2-B	SLAC2-B	-4.55059	0.911765	2311.38	726.729	657.457	330.012
216841_s_at	superoxide dismutase 2, mitochondrial	SOD2	5.14758	0.911765	137.193	60.3743	633.976	314.524
207332_s_at	transferrin receptor (p90, CD71)	TFRC	3.39846	0.911765	1475.53	448.509	4695.04	3148.54
202504_at	tripartite motif-containing 29	TRIM29	-11.4572	0.911765	12773.8	3655.3	4453.37	1965.12
214329_x_at	tumor necrosis factor (ligand) superfamily, member 10	TNFSF10	9.12444	0.911765	131.162	68.9916	961.224	531.459
213796_at	small proline-rich protein 1A	SPRR1A	-196.386	0.941176	30135.6	1967.61	8073.39	7446.69
219517_at	elongation factor RNA polymerase II-like 3	ELL3	-3.68746	0.970588	562.029	121.315	163.144	47.2863
214059_at	interferon-induced protein 44	IFI44	21.0459	0.955882	63.7995	39.7475	682.9	366.527
211719_x_at	fibronectin 1	FN1	64.7946	1	141.954	109.223	3742.96	4581.65
212464_s_at	fibronectin 1	FN1	82.6742	1	67.812	59.6187	2760.12	3580.64
216442_x_at	fibronectin 1	FN1	19.4648	0.970588	237.981	92.8017	3961.1	5493.49
215103_at	cytochrome P450, family 2, subfamily C, polypeptide 18	CYP2C18	-31.7783	0.970588	627.542	264.456	62.7468	58.7317
201348_at	glutathione peroxidase 3 (plasma)	GPX3	-20.2052	0.970588	4597.48	2000.44	394.634	433.94
213421_x_at	protease, serine, 3 (mesotrypsin)	PRSS3	-8.20149	0.941176	918.29	117.961	196.271	177.894
213240_s_at	keratin 4	KRT4	-559.135	0.911765	19651	14258.7	1264.44	2058.87
200887_s_at	signal transducer and activator of transcription 1, 91kDa	STAT1	4.03168	1	1172.97	126.409	4688.78	2283.02
202688_at	tumor necrosis factor (ligand) superfamily, member 10	TNFSF10	14.8387	0.970588	370.605	277.96	3447.47	2285.78
210987_x_at	---	---	4.27283	0.941176	228.963	33.8868	963.225	689.846
AFFX-HUMISGF3A/M97935_3_at	---	---	4.05661	1	654.216	51.1827	2642.38	1303.96
222223_s_at	---	---	-9.29092	0.911765	520.946	184.549	114.986	90.7053
202626_s_at	v-yes-1 Yamaguchi sarcoma viral related oncogene homolog	LYN	9.87006	0.985294	219.878	87.8376	1954.45	1480.95

## Sheet: Lung
Probesets found differentially regulated in Lung cancer compared with its normal tissue
Er>0.80 with noise model
Er*= Multiplication of the Er scores for each cancer sub-type
Min Er= Minimum Er score of the cancer sub-types
FC= Fold Change
SC= Small Cells Lung Cancer
CD= Carcinoid Lung Cancer
CM= Colon Cancer Metastasis in the Lung
C1, C2, C3, C4= lung adenocarcinoma subclasses according to Bhattacharjee (2001, Proc Natl Acad Sci USA, 98(24):13790-5)
Probe Set ID	Title	Symbol	Av. Fold Change	ER*	Min ER	FC SC	ER Score SC	FC CD	ER Score CD	FC CM	ER Score CM	FC C4	ER Score C4	FC C3	ER Score C3	FC C2	ER Score C2	FC C1	ER Score C1
32542_at	four and a half LIM domains 1	FHL1	-15.1071	0.920993	0.960784	-8.55057	0.960784	-14.3235	0.994118	-12.109	1	-7.02568	0.968326	-20.0514	0.995798	-18.141	1	-25.5486	1
37398_at	platelet/endothelial cell adhesion molecule (CD31 antigen)	PECAM1	-7.21812	0.909953	0.921569	-6.66319	0.921569	-14.5367	1	-5.2364	1	-5.689	1	-5.47523	0.987395	-5.35249	1	-7.57381	1
36119_at	caveolin 1, caveolae protein, 22kDa	CAV1	-15.5533	0.852993	0.888235	-29.7279	0.980392	-21.1104	1	-11.5555	0.992647	-13.7395	0.99095	-8.55061	0.995798	-16.3744	1	-7.81457	0.888235
40331_at	macrophage receptor with collagenous structure	MARCO	-26.1351	0.851008	0.929412	-29.6649	1	-45.7643	1	-16.7019	0.963235	-21.2398	0.977376	-29.8248	0.978992	-20.4452	0.993464	-19.3045	0.929412
34210_at	CDW52 antigen (CAMPATH-1 antigen)	CDW52	-24.0782	0.802827	0.895928	-20.4188	0.931373	-93.2984	1	-6.94582	0.985294	-6.21789	0.895928	-11.46	1	-14.0986	1	-16.1081	0.976471
38995_at	claudin 5 (transmembrane protein deleted in velocardiofacial syndrome)	CLDN5	-16.2492	0.793523	0.915033	-18.2963	0.960784	-13.5732	0.95	-14.2375	0.992647	-13.7293	0.9819	-12.2403	0.97479	-15.7578	0.915033	-25.9103	1
607_s_at	von Willebrand factor	VWF	-6.53143	0.765385	0.882353	-6.9532	0.882353	-6.29005	0.941176	-6.98866	0.970588	-6.525	1	-3.87737	0.94958	-6.00433	1	-9.08136	1
38026_at	fibulin 1	FBLN1	-16.411	0.705025	0.864253	-11.051	1	-32.5238	1	-27.6625	0.992647	-15.391	0.864253	-6.44013	0.92437	-8.42119	0.921569	-13.3878	0.964706
38239_at	claudin 18	CLDN18	-39.8125	0.684438	0.81448	-45.1993	0.960784	-45.914	1	-45.214	0.985294	-19.0837	0.81448	-20.6608	0.920168	-49.3985	1	-53.2169	0.964706
32527_at	adipose specific 2	APM2	-31.6042	0.665233	0.865546	-40.6215	0.990196	-30.5777	0.944118	-14.3948	0.963235	-15.7328	0.918552	-17.3679	0.865546	-62.0668	0.993464	-40.4677	0.935294
35730_at	alcohol dehydrogenase IB (class I), beta polypeptide	ADH1B	-29.6142	0.786921	0.877828	-45.8113	0.911765	-49.4078	1	-14.3669	1	-18.7168	0.877828	-9.21063	0.983193	-21.5701	1	-48.2159	1
40560_at	T-box 2	TBX2	-11.2922	0.765583	0.895928	-15.175	1	-14.9869	0.947059	-9.45396	0.992647	-7.46652	0.895928	-5.18064	0.987395	-13.244	0.954248	-13.5383	0.964706
37247_at	transcription factor 21	TCF21	-14.2485	0.872416	0.891403	-20.0718	1	-21.0243	0.997059	-9.50081	1	-6.89587	0.891403	-13.3985	0.987395	-12.2816	1	-16.5664	0.994118
40282_s_at	D component of complement (adipsin)	DF	-6.4084	0.850891	0.923077	-6.85393	1	-9.92751	1	-4.80188	1	-3.38087	0.923077	-4.36594	0.932773	-8.92227	1	-6.60637	0.988235
38430_at	fatty acid binding protein 4, adipocyte	FABP4	-70.4903	0.954918	0.982353	-56.0514	0.990196	-90.1997	0.982353	-55.7038	0.992647	-45.992	0.995475	-76.28	1	-110.256	0.993464	-58.9494	1
36156_at	aquaporin 1 (channel-forming integral protein, 28kDa)	AQP1	-9.77623	0.83775	0.855204	-11.7457	0.990196	-10.8925	1	-6.46255	1	-5.12043	0.855204	-6.60572	0.995798	-11.9224	0.993464	-15.6843	1
41096_at	S100 calcium binding protein A8 (calgranulin A)	S100A8	-11.9549	0.831618	0.894118	-9.61496	0.980392	-23.4819	0.991176	-9.36197	1	-8.90672	0.9819	-15.7741	0.97479	-9.18006	1	-7.36428	0.894118
35868_at	advanced glycosylation end product-specific receptor	AGER	-24.7558	0.952089	0.960784	-21.209	0.960784	-25.3837	1	-19.341	1	-19.2443	0.99095	-23.8398	1	-33.0176	1	-31.2548	1
37967_at	leukocyte specific transcript 1	LST1	-14.1401	0.783923	0.870588	-14.3021	1	-27.9716	1	-13.3539	1	-6.59551	0.900452	-14.9077	1	-12.9529	1	-8.89713	0.870588
39066_at	microfibrillar-associated protein 4	MFAP4	-30.47	0.868657	0.918552	-30.513	0.980392	-66.2585	1	-21.3324	0.985294	-9.37823	0.918552	-21.5006	0.978992	-28.9377	1	-35.3691	1
34708_at	ficolin (collagen/fibrinogen domain containing) 3 (Hakata antigen)	FCN3	-14.7795	0.973991	0.986425	-14.7282	1	-19.611	1	-11.2565	1	-12.5841	0.986425	-11.3629	0.987395	-15.2913	1	-18.6227	1
36569_at	tetranectin (plasminogen binding protein)	TNA	-9.28145	0.992547	0.995475	-14.0547	1	-7.08863	0.997059	-8.73957	1	-6.33993	0.995475	-7.35551	1	-8.84153	1	-12.5503	1
1596_g_at	TEK tyrosine kinase, endothelial (venous malformations, multiple cutaneous and mucosal)	TEK	-14.3981	0.933662	0.955882	-13.3647	0.990196	-15.2071	1	-15.6272	0.955882	-14.7497	0.986425	-10.5622	1	-15.0847	1	-16.1907	1
38177_at	receptor (calcitonin) activity modifying protein 2	RAMP2	-8.13784	0.796754	0.862745	-5.47292	0.862745	-6.2603	0.938235	-7.39107	0.992647	-7.79531	1	-4.84847	0.991597	-8.41918	1	-16.7776	1
1814_at	transforming growth factor, beta receptor II (70/80kDa)	TGFBR2	-11.8874	0.8158	0.918552	-38.6737	1	-21.8395	1	-4.5436	1	-2.94755	0.918552	-3.57297	0.94958	-6.02709	1	-5.60753	0.935294
40994_at	G protein-coupled receptor kinase 5	GPRK5	-4.78974	0.697662	0.862745	-4.94513	0.941176	-5.56309	0.941176	-4.06834	0.948529	-5.63613	1	-5.06649	0.991597	-3.5158	0.862745	-4.7332	0.970588
39350_at	glypican 3	GPC3	-10.7455	0.656569	0.833333	-6.74202	0.833333	-19.2142	1	-10.5338	1	-7.5979	0.918552	-8.99989	0.991597	-9.84641	0.973856	-12.2846	0.888235
39631_at	epithelial membrane protein 2	EMP2	-10.1279	0.855739	0.936652	-10.902	0.990196	-29.1883	0.991176	-9.28122	0.992647	-4.12129	0.936652	-4.16411	0.962185	-5.71527	0.980392	-7.52339	0.994118
37168_at	lysosomal-associated membrane protein 3	LAMP3	-17.4773	0.733501	0.800905	-11.753	0.980392	-63.8171	1	-9.92126	0.992647	-6.14018	0.800905	-7.0074	0.957983	-9.35247	1	-14.3495	0.982353
37027_at	hypothetical protein MGC5395	MGC5395	-4.47898	0.652365	0.870588	-7.37308	0.990196	-5.74121	0.976471	-2.9217	0.919118	-3.0664	0.914027	-3.02329	0.928571	-5.84313	0.993464	-3.38403	0.870588

## Sheet: Prostate
Probesets found differentially regulated in Prostate cancer compared with its normal tissue
Er>0.875 with noise model
Probe Set	Title	Symbol	Fold Change		ER Score		Control Mean		Control SD		Experiemnt Mean		Experiment SD
37639_at	hepsin (transmembrane protease, serine 1)	HPN	4.94428		0.916667		590.091		215.895		2594.75		1063.98
39608_at	single-minded homolog 2 (Drosophila)	SIM2	23.2617		0.902778		60.9657		56.2967		400.181		195.702
37366_at	LIM protein (similar to rat protein kinase C-binding enigma)	LIM	4.40428		0.881944		1240.76		344.117		5296.44		2191.71
41706_at	alpha-methylacyl-CoA racemase	AMACR	15.5606		0.881944		163.71		64.2281		2260.37		1619.66
35330_at	filamin C, gamma (actin binding protein 280)	FLNC	-8.47387		0.875		2449.27		1424.98		566.699		429.637
