# Supplementary material for: Noise filtering and nonparametric analysis of microarray data underscores discriminating markers of oral, prostate, lung, ovarian and breast cancer
Source: BMC Bioinformatics. 2004 Nov 29;5:185. doi: 10.1186/1471-2105-5-185 (PMC538261; doi:10.1186/1471-2105-5-185)
Supplement: Additional File 1 — Gene markers that distinguish between prostate, breast, ovarian, oral, and lung cancer. This file presents the Er scores of genes expression levels that are consistently up or down in a given cancer compared to its normal tissue (Er>0.9) but not in any of the other four cancers (Er<0.6). [file 1471-2105-5-185-S1.xls]

## Sheet: Sheet2
UniGene ID	Affy probe-set	Gene Name	Description
				Prostate			Event Ratio
				Fold Change	Event Ratio		Ovarian	Breast	Lung	Oral
Hs.27311	39608_at	SIM2	single-minded homolog 2 (Drosophila)	23.2617	0.902778		0.25	0.25	<0.6	0.455882
				Lung			Event Ratio
				Av.Fold Ch.	Event Ratio		Ovarian	Prostate	Breast	Oral
Hs.184	35868_at	AGER	advanced glycosylation end product-specific receptor	-24.7558	>0.9		0.232143	0.159722	0.059524	0.058824
Hs.67726	40331_at	MARCO	macrophage receptor with collagenous structure	-26.1351	>0.9		0	0	0	0.044118
				Ovarian			Event Ratio
				Fold Change	Event Ratio		Prostate	Oral	Breast	Lung
Hs.381282	1063_s_at	TYRO3	TYRO3 protein tyrosine kinase	-6.86946	0.910714		0.326389	0.176471	0.083333	<0.6
Hs.308061	121_at	PAX8	paired box gene 8	3.99901	0.946429		0.125	0.397059	0.511905	<0.6
Hs.496511	1603_g_at	PRKCI	protein kinase C, iota	7.77187	0.946429		0.291667	0.279412	0.297619	<0.6
Hs.32963	1620_at	CDH6	cadherin 6, type 2, K-cadherin (fetal kidney)	20.8994	0.982143		0.055556	0.088235	0.238095	<0.6
Hs.86859	1680_at	GRB7	growth factor receptor-bound protein 7	8.55623	0.946429		0.166667	0.352941	0.488095	<0.6
Hs.153678	31880_at	D8S2298E	reproduction 8	-9.05077	0.910714		0.194444	0.205882	0.178571	<0.6
Hs.288720	32057_at	LRRC17	leucine rich repeat containing 17	-18.9504	0.946429		0.388889	0.323529	0.285714	<0.6
Hs.31653	32215_i_at	RHOBTB3	Rho-related BTB domain containing 3	-11.5658	1		0.118056	0.264706	0.380952	<0.6
Hs.149900	32779_s_at	ITPR1	inositol 1,4,5-triphosphate receptor, type 1	-6.49077	0.910714		0.5	0.205882	0.428571	<0.6
Hs.224262	33340_at	PJA2	praja 2, RING-H2 motif containing	-3.20768	0.910714		0.166667	0.191176	0.357143	<0.6
Hs.323079	33910_at	PTPRD	protein tyrosine phosphatase, receptor type, D	-8.58324	0.946429		0.152778	0.147059	0.27381	<0.6
Hs.243987	34241_at	GATA4	GATA binding protein 4	-6.15783	1		0.069444	0.044118	0.02381	<0.6
Hs.440760	34343_at	STAR	steroidogenic acute regulatory protein	-129.107	1		0.006944	0.294118	0	<0.6
Hs.512555	34388_at	COL14A1	collagen, type XIV, alpha 1 (undulin)	-7.87228	1		0.215278	0.073529	0.392857	<0.6
Hs.173802	34672_at	TBC1D4	TBC1 domain family, member 4	-6.79262	0.964286		0.409722	0.235294	0.035714	<0.6
Hs.14845	34740_at	FOXO3A	forkhead box O3A	-2.76347	0.964286		0.083333	0.279412	0.559524	<0.6
Hs.48998	34853_at	FLRT2	fibronectin leucine rich transmembrane protein 2	-6.24397	1		0.4375	0.367647	0.440476	<0.6
Hs.272499	35004_at	DHRS2	dehydrogenase/reductase (SDR family) member 2	-10.8486	0.928571		0.243056	0.147059	0.416667	<0.6
Hs.15780	35390_at	ABCA6	ATP-binding cassette, sub-family A (ABC1), member 6	-20.4214	1		0.159722	0.088235	0.27381	<0.6
Hs.34871	35681_r_at	ZFHX1B	zinc finger homeobox 1b	-6.17312	0.946429		0.25	0.073529	0.238095	<0.6
Hs.6454	35756_at	RGS19IP1	regulator of G-protein signalling 19 interacting protein 1	2.79584	0.964286		0.0625	0.205882	0.583333	<0.6
Hs.129673	36234_at	EIF4A1	eukaryotic translation initiation factor 4A, isoform 1	-12.589	0.928571		0.298611	0.235294	0.357143	<0.6
Hs.75335	36596_r_at	GATM	glycine amidinotransferase	-8.82637	0.964286		0.576389	0.352941	0.333333	<0.6
Hs.308061	36869_at	PAX8	paired box gene 8	47.2098	1		0.118056	0.397059	0	<0.6
Hs.76798	37205_at	FBXL7	F-box and leucine-rich repeat protein 7	-2.81668	0.928571		0.138889	0.426471	0.297619	<0.6
Hs.78068	37248_at	CPZ	carboxypeptidase Z	-4.81619	1		0.208333	0.176471	0.380952	<0.6
Hs.458291	38120_at	PKD2	polycystic kidney disease 2 (autosomal dominant)	-3.74317	1		0.222222	0.205882	0.238095	<0.6
Hs.95243	38317_at	TCEAL1	transcription elongation factor A (SII)-like 1	-7.57738	1		0.326389	0.073529	0.416667	<0.6
Hs.99824	38364_at	---	Homo sapiens BCE-1	-6.71574	0.910714		0.104167	0.264706	0.428571	<0.6
Hs.372651	38749_at	MGC29643	hypothetical protein MGC29643	24.0438	0.928571		0.125	0.426471	0.22619	<0.6
Hs.438037	38875_r_at	GREB1	GREB1 protein	-15.579	1		0.284722	0.25	0.345238	<0.6
Hs.114765	39037_at	MLLT2	myeloid/lymphoid translocated to 2	-3.01736	0.910714		0.243056	0.191176	0.464286	<0.6
Hs.172772	39184_at	TCEB2	transcription elongation factor B (SIII)	2.94692	1		0.388889	0.338235	0.547619	<0.6
Hs.347991	39397_at	NR2F2	nuclear receptor subfamily 2, group F, member 2	-6.70708	1		0.291667	0.088235	0.47619	<0.6
Hs.438702	39400_at	KIAA1055	KIAA1055 protein	-2.79729	0.910714		0.020833	0.117647	0.083333	<0.6
Hs.117060	39674_r_at	ECM2	extracellular matrix protein 2	-10.1083	1		0.208333	0.073529	0.309524	<0.6
Hs.40968	41556_s_at	HS3ST1	heparan sulfate (glucosamine) 3-O-sulfotransferase 1	-7.63715	1		0.166667	0.529412	0.511905	<0.6
Hs.436004	41594_at	JAK1	Janus kinase 1 (a protein tyrosine kinase)	-4.06631	0.928571		0.055556	0.044118	0.202381	<0.6
Hs.75111	718_at	PRSS11	protease, serine, 11 (IGF binding)	-4.80483	1		0.423611	0.441176	0.392857	<0.6
				Breast			Event Ratio
				Fold Change	Event Ratio		Ovarian	Prostate	Oral	Lung
Hs.6241	1269_at	PIK3R1	phosphoinositide-3-kinase, regulatory subunit, polypeptide 1	-4.35949	0.952381		0.142857	0.104167	0.25	<0.6
Hs.410817	31509_at	RPL13	ribosomal protein L13	-3.31982	0.904762		0.464286	0.034722	0.426471	<0.6
Hs.446522	31907_at	RPL14	ribosomal protein L14	-2.26189	0.928571		0.446429	0.125	0.485294	<0.6
Hs.416566	31952_at	RPL6	ribosomal protein L6	-2.32742	0.940476		0.285714	0.25	0.264706	<0.6
Hs.356502	31956_f_at	RPLP1	ribosomal protein, large, P1	-2.33007	0.964286		0.357143	0	0.235294	<0.6
Hs.433701	31962_at	RPL37A	ribosomal protein L37a	-2.71542	0.964286		0.303571	0.041667	0.470588	<0.6
Hs.356794	32315_at	RPS24	ribosomal protein S24	-2.32956	0.904762		0.410714	0.243056	0.25	<0.6
Hs.8102	32438_at	RPS20	ribosomal protein S20	-2.17796	0.928571		0.232143	0.083333	0.147059	<0.6
Hs.381172	32466_at	RPL41	ribosomal protein L41	-2.73846	0.97619		0.464286	0.131944	0.323529	<0.6
Hs.337307	32748_at	RPS27	ribosomal protein S27 (metallopanstimulin 1)	-2.52915	0.940476		0.446429	0.020833	0.264706	<0.6
Hs.437444	33626_at	CACNA1E	calcium channel, voltage-dependent, alpha 1E subunit	-18.8327	0.904762		0.25	0.125	0.117647	<0.6
Hs.250895	33657_at	RPL34	ribosomal protein L34	-3.3752	0.97619		0.571429	0.118056	0.485294	<0.6
Hs.469653	33660_at	RPL5	ribosomal protein L5	-2.95941	0.964286		0.535714	0.069444	0.220588	<0.6
Hs.433427	34592_at	RPS17	ribosomal protein S17	-2.67658	0.916667		0.482143	0.104167	0.191176	<0.6
Hs.433427	34593_g_at	RPS17	ribosomal protein S17	-2.41118	0.964286		0.357143	0.104167	0.191176	<0.6
Hs.5662	34608_at	GNB2L1	guanine nucleotide binding protein (G protein)	-3.05916	0.964286		0.303571	0.208333	0.382353	<0.6
Hs.5662	34609_g_at	GNB2L1	guanine nucleotide binding protein (G protein)	-3.50884	0.952381		0.392857	0.326389	0.382353	<0.6
Hs.446628	34643_at	RPS4X	ribosomal protein S4, X-linked	-2.31633	1		0.482143	0.034722	0.382353	<0.6
Hs.386384	347_s_at	RPS23	ribosomal protein S23	-2.7338	0.940476		0.571429	0.020833	0.323529	<0.6
Hs.288467	34778_at	LRRC15	leucine rich repeat containing 15	5.46759	0.940476		0.339286	0.138889	0.470588	<0.6
Hs.449070	35119_at	RPL13A	ribosomal protein L13a	-2.52742	0.928571		0.464286	0.152778	0.397059	<0.6
Hs.6241	35373_at	PIK3R1	phosphoinositide-3-kinase, regulatory subunit, polypeptide 1	-5.01428	0.952381		0.285714	0.208333	0.25	<0.6
Hs.90858	35638_at	CBFA2T1	core-binding factor, runt domain; cyclin D-related	-2.92809	0.940476		0.25	0.118056	0.073529	<0.6
Hs.438	36010_at	MEOX1	mesenchyme homeo box 1	-20.7543	0.940476		0.553571	0.131944	0.088235	<0.6
Hs.439109	38280_s_at	---	cDNA clone EUROIMAGE 1630957	-26.4366	0.916667		0.285714	0.083333	0.323529	<0.6
Hs.308053	38737_at	IGF1	insulin-like growth factor 1 (somatomedin C)	-11.7571	0.97619		0.589286	0.347222	0.176471	<0.6
Hs.22500	39222_at	PIK3C2G	phosphoinositide-3-kinase, class 2, gamma polypeptide	-9.58493	0.916667		0.035714	0.159722	0.294118	<0.6
Hs.32916	39739_at	NACA	nascent-polypeptide-associated complex alpha polypeptide	-1.92327	0.928571		0.142857	0.125	0.382353	<0.6
Hs.32916	39740_g_at	NACA	nascent-polypeptide-associated complex alpha polypeptide	-2.13475	0.97619		0.303571	0.090278	0.382353	<0.6
Hs.306382	40239_g_at	MGC35048	hypothetical protein MGC35048	-3.07388	0.928571		0.482143	0.131944	0.029412	<0.6
Hs.443518	40304_at	BPAG1	bullous pemphigoid antigen 1, 230/240kDa	-17.7798	1		0.107143	0.465278	0.367647	<0.6
Hs.317095	40695_at	IMPDH1	IMP (inosine monophosphate) dehydrogenase 1	2.29866	0.904762		0.267857	0.145833	0.25	<0.6
Hs.23719	41124_r_at	ENPP2	ectonucleotide pyrophosphatase/phosphodiesterase 2	-20.5486	0.964286		0.446429	0.138889	0.411765	<0.6
				Oral			Event Ratio
				Fold Change	Event Ratio		Breast	Ovarian	Prostate	Lung
Hs.324470	201753_s_at	ADD3	adducin 3 (gamma)	5.92767	1		0.559524	0.160714	0.25	<0.6
Hs.512628	202313_at	PPP2R2A	protein phosphatase 2, regulatory subunit B (PR 52)	-2.85441	0.911765		0.369048	0.196429	0.111111	<0.6
Hs.3068	202983_at	SMARCA3	SWI/SNF related, actin dependent regulator of chromatin	4.40595	0.985294		0.119048	0.107143	0.298611	<0.6
Hs.287721	204415_at	G1P3	interferon, alpha-inducible protein	14.7387	0.955882		0.071429	0.017857	0.055556	<0.6
Hs.75716	204614_at	SERPINB2	serine (or cysteine) proteinase inhibitor, clade B (ovalbumin)	-34.3441	0.955882		0.035714	0.267857	0.201389	<0.6
Hs.1690	205014_at	HBP17	heparin-binding growth factor binding protein	-10.4813	0.926471		0.214286	0.142857	0.166667	<0.6
Hs.1076	205064_at	SPRR1B	small proline-rich protein 1B (cornifin)	-16.089	0.941176		0	0.196429	0.125	<0.6
Hs.1925	205595_at	DSG3	desmoglein 3 (pemphigus vulgaris antigen)	-3.95866	0.926471		0.071429	0.017857	0.069444	<0.6
Hs.75219	205694_at	TYRP1	tyrosinase-related protein 1	-7.00217	0.970588		0.130952	0.107143	0.083333	<0.6
Hs.115263	205767_at	EREG	epiregulin	-51.4267	0.941176		0.202381	0.142857	0.006944	<0.6
Hs.2936	205959_at	MMP13	matrix metalloproteinase 13 (collagenase 3)	122.435	0.926471		0.428571	0.107143	0	<0.6
Hs.2022	206004_at	TGM3	transglutaminase 3	-55.6278	1		0.440476	0.071429	0.458333	<0.6
Hs.105115	206513_at	AIM2	absent in melanoma 2	5.62618	1		0	0.035714	0.166667	<0.6
Hs.997	206605_at	P11	26 serine protease	-139.855	1		0.345238	0.053571	0.069444	<0.6
Hs.2633	206642_at	DSG1	desmoglein 1	-58.6799	0.941176		0.333333	0.196429	0.201389	<0.6
Hs.1200	207206_s_at	ALOX12	arachidonate 12-lipoxygenase	-16.8789	0.941176		0.309524	0.071429	0.138889	<0.6
Hs.185726	207332_s_at	TFRC	transferrin receptor (p90, CD71)	3.39846	0.911765		0.238095	0.214286	0.090278	<0.6
Hs.433871	207935_s_at	KRT13	keratin 13	-64.5866	0.941176		0.392857	0.071429	0.486111	<0.6
Hs.511872	208126_s_at	CYP2C18 /// CYP2C18	cytochrome P450	-22.0153	1		0.285714	0.071429	0.368056	<0.6
Hs.436986	209682_at	CBLB	Cas-Br-M	4.57874	0.926471		0.404762	0.464286	0.375	<0.6
Hs.49500	212314_at	KIAA0746	KIAA0746 protein	12.4935	1		0.261905	0.589286	0.256944	<0.6
Hs.420584	212717_at	KIAA0356	KIAA0356 gene product	-2.9802	0.911765		0.535714	0.160714	0.076389	<0.6
Hs.115176	213135_at	TIAM1	T-cell lymphoma invasion and metastasis 1	-5.5049	0.970588		0.035714	0.232143	0.104167	<0.6
Hs.371139	213240_s_at	KRT4	keratin 4	-559.135	0.911765		0.321429	0.232143	0.1875	<0.6
Hs.511963	213294_at	FLJ38348	hypothetical protein FLJ38348	3.98302	0.985294		0.47619	0.071429	0.152778	<0.6
Hs.371139	214399_s_at	KRT4	keratin 4	-18.3005	0.911765		0.321429	0.232143	0.1875	<0.6
Hs.511872	215103_at	CYP2C18	cytochrome P450, family 2, subfamily C, polypeptide 18	-31.7783	0.970588		0.285714	0.071429	0.368056	<0.6
Hs.154103	216804_s_at	LIM	LIM protein	-3.52092	0.955882		0.035714	0.196429	0.111111	<0.6
Hs.384944	216841_s_at	SOD2	superoxide dismutase 2, mitochondrial	5.14758	0.911765		0.404762	0.285714	0.347222	<0.6
Hs.237028	219789_at	NPR3	natriuretic peptide receptor C/guanylate cyclase C	-8.4687	0.941176		0.214286	0.125	0.270833	<0.6
Hs.418127	220017_x_at	CYP2C9	cytochrome P450, family 2, subfamily C, polypeptide 9	-5.7987	0.941176		0.22619	0.035714	0.159722	<0.6
